# Supplementary material for: Poly[hexa­aqua­bis­(μ4-pyrimidine-4,6-dicarboxyl­ato)tetra­lithium]
Source: Acta Crystallogr Sect E Struct Rep Online. 2012 Sep 15;68(Pt 10):m1270–1. doi: 10.1107/S1600536812038755 (PMC3470151; doi:10.1107/S1600536812038755)
Supplement: Supplementary file 1 [file e-68-m1270-sup1.cif]

##############################################################################
#                                                                            #
# This CIF contains the data in a paper accepted for publication in          #
# Acta Crystallographica Section E. It conforms to the requirements of       #
# Notes for Authors for Acta Crystallographica Section E, and has been       #
# peer reviewed under the auspices of the IUCr Commission on Journals.       #
#                                                                            #
# Full details of the Crystallographic Information File format               #
# are given in the paper "The Crystallographic Information File (CIF):       #
# a New Standard Archive File for Crystallography" by S. R. Hall, F. H.      #
# Allen and I. D. Brown [Acta Cryst. (1991), A47, 655-685].                  #
#                                                                            #
# The current version of the core CIF dictionary is obtainable from          #
# ftp://ftp.iucr.org/pub/cif_core.dic.                                       #
#                                                                            #
# Software is freely available for graphical display of the structure(s)     #
# in this CIF. For information consult the CIF software page                 #
# http://www.iucr.org/resources/cif/software.                                #
#                                                                            #
# This file may be used for bona fide research purposes within the           #
# scientific community so long as proper attribution is given to the journal # 
# article from which it was obtained.                                        #
#                                                                            #
##############################################################################
data_I
_audit_creation_method     SHELXL-97
_chemical_name_systematic
;
Poly[hexaaqua(\m~4~-pyrimidine-4,6-dicarboxylato)tetralithium]
;
_chemical_name_common     ?
_chemical_formula_moiety     'C6 H8 Li2 N2 O7'
_chemical_formula_sum     'C6 H8 Li2 N2 O7'
_chemical_formula_iupac     '[Li4 (C6 H2 N2 O4)2 (H2 O)6]'
_chemical_formula_weight     234.02
_chemical_melting_point     ?
_symmetry_cell_setting     monoclinic
_symmetry_space_group_name_H-M     'P 21/n'
_symmetry_space_group_name_Hall     ' -P 2yn'
loop_
    _symmetry_equiv_pos_as_xyz
    'x, y, z'
    '-x+1/2, y+1/2, -z+1/2'
    '-x, -y, -z'
    'x-1/2, -y-1/2, z-1/2'
_cell_length_a     6.7014(13)
_cell_length_b     11.755(2)
_cell_length_c     12.251(3)
_cell_angle_alpha     90.00
_cell_angle_beta     98.38(3)
_cell_angle_gamma     90.00
_cell_volume     954.8(3)
_cell_formula_units_Z     4
_cell_measurement_reflns_used     25
_cell_measurement_theta_min     6
_cell_measurement_theta_max     15
_cell_measurement_temperature     293(2)
_exptl_crystal_description     blocks
_exptl_crystal_colour     colourless
_exptl_crystal_size_max     0.475
_exptl_crystal_size_mid     0.195
_exptl_crystal_size_min     0.125
_exptl_crystal_density_diffrn     1.628
_exptl_crystal_density_meas     ?
_exptl_crystal_density_method     'not measured'
_exptl_crystal_F_000     480
_exptl_absorpt_coefficient_mu     0.145
_exptl_absorpt_correction_type     analytical
_exptl_absorpt_process_details
                               '(<i>CrysAlis RED</i>; Oxford Diffraction, 2008)'
_exptl_absorpt_correction_T_min     0.96005
_exptl_absorpt_correction_T_max     0.98753
_exptl_special_details
;
;
_diffrn_ambient_temperature     293(2)
_diffrn_radiation_type     MoK\a
_diffrn_radiation_wavelength     0.71073
_diffrn_radiation_source     'fine-focus sealed tube'
_diffrn_radiation_monochromator     graphite
_diffrn_measurement_device_type     'Kuma KM-4 four-cricle'
_diffrn_measurement_method     'profile data from \w/2\q scans'
_diffrn_detector_area_resol_mean     ?
_diffrn_reflns_number     3009
_diffrn_reflns_av_R_equivalents     0.0227
_diffrn_reflns_av_sigmaI/netI     0.0237
_diffrn_reflns_theta_min     2.41
_diffrn_reflns_theta_max     30.07
_diffrn_reflns_theta_full     30.07
_diffrn_measured_fraction_theta_max     0.997
_diffrn_measured_fraction_theta_full     0.997
_diffrn_reflns_limit_h_min     -9
_diffrn_reflns_limit_h_max     0
_diffrn_reflns_limit_k_min     0
_diffrn_reflns_limit_k_max     16
_diffrn_reflns_limit_l_min     -17
_diffrn_reflns_limit_l_max     17
_diffrn_standards_number     3
_diffrn_standards_interval_count     200
_diffrn_standards_interval_time     ?
_diffrn_standards_decay_%     0.36
_refine_special_details
;
Refinement of <i>F</i>^2^ against ALL reflections. The weighted <i>R</i>-factor
<i>wR</i> and goodness of fit <i>S</i> are based on <i>F</i>^2^, conventional
<i>R</i>-factors <i>R</i> are based on <i>F</i>, with <i>F</i> set to zero for
negative <i>F</i>^2^. The threshold expression of <i>F</i>^2^ >
\s(<i>F</i>^2^) is used only for calculating <i>R</i>-factors(gt) <i>etc</i>.
and is not relevant to the choice of reflections for refinement.
<i>R</i>-factors based on <i>F</i>^2^ are statistically about twice as large
as those based on <i>F</i>, and <i>R</i>- factors based on ALL data will be
even larger.
;
_reflns_number_total     2792
_reflns_number_gt     2094
_reflns_threshold_expression     I>2sigma(I)
_refine_ls_structure_factor_coef     Fsqd
_refine_ls_matrix_type     full
_refine_ls_R_factor_all     0.0594
_refine_ls_R_factor_gt     0.0372
_refine_ls_wR_factor_gt     0.1121
_refine_ls_wR_factor_ref     0.1263
_refine_ls_goodness_of_fit_ref     0.946
_refine_ls_restrained_S_all     0.946
_refine_ls_number_reflns     2792
_refine_ls_number_parameters     178
_refine_ls_number_restraints     0
_refine_ls_hydrogen_treatment     mixed
_refine_ls_weighting_scheme     calc
_refine_ls_weighting_details
         'calc w=1/[\s^2^(Fo^2^)+(0.0949P)^2^+0.1908P] where P=(Fo^2^+2Fc^2^)/3'
_atom_sites_solution_hydrogens     geom
_atom_sites_solution_primary     direct
_atom_sites_solution_secondary     difmap
_refine_ls_shift/su_max     0.001
_refine_ls_shift/su_mean     0.000
_refine_diff_density_max     0.468
_refine_diff_density_min     -0.408
_refine_ls_extinction_method     none
_refine_ls_extinction_coef     ?
loop_
    _atom_type_symbol
    _atom_type_description
    _atom_type_scat_dispersion_real
    _atom_type_scat_dispersion_imag
    _atom_type_scat_source
    'C' 'C' 0.0033 0.0016
                         'International Tables Vol C Tables 4.2.6.8 and 6.1.1.4'
    'H' 'H' 0.0000 0.0000
                         'International Tables Vol C Tables 4.2.6.8 and 6.1.1.4'
    'Li' 'Li' -0.0003 0.0001
                         'International Tables Vol C Tables 4.2.6.8 and 6.1.1.4'
    'N' 'N' 0.0061 0.0033
                         'International Tables Vol C Tables 4.2.6.8 and 6.1.1.4'
    'O' 'O' 0.0106 0.0060
                         'International Tables Vol C Tables 4.2.6.8 and 6.1.1.4'
_computing_data_collection     'KM-4 Software (Kuma, 1996)'
_computing_cell_refinement     'KM-4 Software (Kuma, 1996)'
_computing_data_reduction     'DATAPROC (Kuma, 2001)'
_computing_structure_solution     'SHELXS97 (Sheldrick, 2008)'
_computing_structure_refinement     'SHELXL97 (Sheldrick, 2008)'
_computing_molecular_graphics     'SHELXTL (Sheldrick, 2008)'
_computing_publication_material     'SHELXTL (Sheldrick, 2008)'
loop_
    _atom_site_type_symbol
    _atom_site_label
    _atom_site_fract_x
    _atom_site_fract_y
    _atom_site_fract_z
    _atom_site_U_iso_or_equiv
    _atom_site_adp_type
    _atom_site_calc_flag
    _atom_site_refinement_flags
    _atom_site_occupancy
    _atom_site_symmetry_multiplicity
    _atom_site_disorder_assembly
    _atom_site_disorder_group
    O O2 0.24613(17) 1.10050(8) 0.59876(7) 0.0279(2) Uani d . 1 1 . .
    O O3 0.44978(14) 0.61780(7) 0.39479(7) 0.0225(2) Uani d . 1 1 . .
    O O4 0.34896(15) 0.65464(8) 0.55698(7) 0.0244(2) Uani d . 1 1 . .
    N N3 0.26576(17) 0.80458(9) 0.30736(8) 0.0208(2) Uani d . 1 1 . .
    O O1 0.16917(19) 1.18808(8) 0.43666(8) 0.0321(2) Uani d . 1 1 . .
    C C8 0.37372(17) 0.67999(9) 0.46084(9) 0.0174(2) Uani d . 1 1 . .
    N N1 0.18480(16) 1.00000(8) 0.32426(8) 0.0205(2) Uani d . 1 1 . .
    C C7 0.21347(17) 1.10298(9) 0.49612(9) 0.0181(2) Uani d . 1 1 . .
    O O6 0.82841(18) 0.51649(10) 0.29471(8) 0.0315(2) Uani d . 1 1 . .
    C C4 0.30347(16) 0.79650(9) 0.41748(9) 0.0162(2) Uani d . 1 1 . .
    C C6 0.22823(16) 0.99180(9) 0.43410(9) 0.0157(2) Uani d . 1 1 . .
    O O7 0.85977(18) 0.58692(9) 0.52784(9) 0.0345(3) Uani d . 1 1 . .
    C C5 0.28409(18) 0.88905(9) 0.48558(9) 0.0172(2) Uani d . 1 1 . .
    H H5 0.3074 0.8825 0.5620 0.021 Uiso calc R 1 1 . .
    C C2 0.2031(2) 0.90580(10) 0.26635(9) 0.0235(3) Uani d . 1 1 . .
    H H2 0.1691 0.9109 0.1902 0.028 Uiso calc R 1 1 . .
    Li Li1 0.0920(4) 1.16918(19) 0.27116(17) 0.0257(5) Uani d . 1 1 . .
    Li Li2 0.6732(4) 0.51046(19) 0.4213(2) 0.0259(4) Uani d . 1 1 . .
    H H71 0.951(5) 0.556(2) 0.574(2) 0.070(8) Uiso d . 1 1 . .
    H H72 0.848(4) 0.668(2) 0.530(2) 0.056(7) Uiso d . 1 1 . .
    H H62 0.789(4) 0.481(2) 0.229(2) 0.058(7) Uiso d . 1 1 . .
    H H61 0.832(4) 0.589(2) 0.279(2) 0.055(7) Uiso d . 1 1 . .
    O O5 -0.19709(17) 1.23656(9) 0.26248(8) 0.0291(2) Uani d . 1 1 . .
    H H51 -0.223(4) 1.284(2) 0.207(2) 0.066(7) Uiso d . 1 1 . .
    H H52 -0.239(4) 1.268(2) 0.317(2) 0.055(6) Uiso d . 1 1 . .
loop_
    _atom_site_aniso_label
    _atom_site_aniso_U_11
    _atom_site_aniso_U_22
    _atom_site_aniso_U_33
    _atom_site_aniso_U_12
    _atom_site_aniso_U_13
    _atom_site_aniso_U_23
    O2 0.0469(6) 0.0212(4) 0.0151(4) 0.0015(4) 0.0028(4) -0.0020(3)
    O3 0.0321(5) 0.0169(4) 0.0189(4) 0.0065(3) 0.0052(3) -0.0018(3)
    O4 0.0391(5) 0.0177(4) 0.0176(4) 0.0048(3) 0.0080(3) 0.0036(3)
    N3 0.0309(5) 0.0173(4) 0.0140(4) 0.0046(4) 0.0021(4) -0.0008(3)
    O1 0.0598(7) 0.0139(4) 0.0214(4) 0.0058(4) 0.0022(4) 0.0013(3)
    C8 0.0217(5) 0.0126(4) 0.0174(5) 0.0013(4) 0.0013(4) 0.0006(4)
    N1 0.0310(5) 0.0162(4) 0.0143(4) 0.0049(4) 0.0029(4) 0.0017(3)
    C7 0.0229(5) 0.0142(5) 0.0175(5) 0.0005(4) 0.0037(4) -0.0018(4)
    O6 0.0486(6) 0.0248(5) 0.0221(5) 0.0005(4) 0.0090(4) -0.0011(4)
    C4 0.0205(5) 0.0134(4) 0.0149(5) 0.0018(4) 0.0031(4) 0.0011(3)
    C6 0.0200(5) 0.0134(5) 0.0142(5) 0.0007(4) 0.0040(4) -0.0001(4)
    O7 0.0406(6) 0.0243(5) 0.0359(6) 0.0057(4) -0.0034(4) -0.0093(4)
    C5 0.0249(5) 0.0147(5) 0.0123(4) 0.0024(4) 0.0035(4) 0.0007(4)
    C2 0.0374(7) 0.0195(5) 0.0128(5) 0.0065(5) 0.0013(4) 0.0002(4)
    Li1 0.0381(12) 0.0196(10) 0.0195(10) -0.0007(8) 0.0042(9) 0.0028(8)
    Li2 0.0334(11) 0.0186(10) 0.0261(10) 0.0034(8) 0.0053(8) 0.0000(8)
    O5 0.0445(6) 0.0217(4) 0.0228(4) 0.0065(4) 0.0102(4) 0.0028(4)
_geom_special_details
;
All e.s.d.'s (except the e.s.d. in the dihedral angle between two l.s. planes)
are estimated using the full covariance matrix. The cell e.s.d.'s are taken
into account individually in the estimation of e.s.d.'s in distances, angles
and torsion angles; correlations between e.s.d.'s in cell parameters are only
used when they are defined by crystal symmetry. An approximate (isotropic)
treatment of cell e.s.d.'s is used for estimating e.s.d.'s involving l.s.
planes.
;
loop_
    _geom_bond_atom_site_label_1
    _geom_bond_atom_site_label_2
    _geom_bond_site_symmetry_2
    _geom_bond_distance
    _geom_bond_publ_flag
    O2 C7 . 1.2449(14) ?
    O3 C8 . 1.2527(14) ?
    Li1 O5 . 2.081(3) y
    Li1 O3 2 2.100(2) y
    Li1 N3 2 2.153(2) y
    Li1 O1 . 2.030(2) y
    Li1 N1 . 2.156(2) y
    Li2 O4 3_666 1.967(2) y
    Li2 O7 . 1.898(3) y
    Li2 O6 . 1.990(3) y
    Li2 O3 . 1.949(2) y
    O3 Li1 2_545 2.100(2) ?
    O4 C8 . 1.2492(14) ?
    O4 Li2 3_666 1.968(2) ?
    N3 C2 . 1.3352(15) ?
    N3 C4 . 1.3393(14) ?
    N3 Li1 2_545 2.153(2) ?
    O1 C7 . 1.2476(14) ?
    C8 C4 . 1.5187(15) ?
    C8 Li2 3_666 2.707(3) ?
    N1 C2 . 1.3305(15) ?
    N1 C6 . 1.3382(14) ?
    C7 C6 . 1.5222(15) ?
    O6 H62 . 0.91(3) ?
    O6 H61 . 0.88(3) ?
    C4 C5 . 1.3886(15) ?
    C6 C5 . 1.3885(15) ?
    O7 H71 . 0.85(3) ?
    O7 H72 . 0.96(3) ?
    C5 H5 . 0.9300 ?
    C2 H2 . 0.9300 ?
    Li1 Li2 2 3.313(3) ?
    Li2 C8 3_666 2.707(3) ?
    Li2 Li2 3_666 3.237(5) ?
    Li2 Li1 2_545 3.313(3) ?
    O5 H51 . 0.87(3) ?
    O5 H52 . 0.85(3) ?
loop_
    _geom_angle_atom_site_label_1
    _geom_angle_atom_site_label_2
    _geom_angle_atom_site_label_3
    _geom_angle_site_symmetry_1
    _geom_angle_site_symmetry_3
    _geom_angle
    _geom_angle_publ_flag
    C8 O3 Li2 . . 130.20(11) ?
    C8 O3 Li1 . 2_545 116.62(10) ?
    Li2 O3 Li1 . 2_545 109.76(11) ?
    C8 O4 Li2 . 3_666 112.72(10) ?
    C2 N3 C4 . . 116.43(10) ?
    C2 N3 Li1 . 2_545 128.76(10) ?
    C4 N3 Li1 . 2_545 111.52(9) ?
    C7 O1 Li1 . . 119.98(10) ?
    O4 C8 O3 . . 126.32(11) ?
    O4 C8 C4 . . 117.91(10) ?
    O3 C8 C4 . . 115.77(10) ?
    O4 C8 Li2 . 3_666 42.09(7) ?
    O3 C8 Li2 . 3_666 87.24(8) ?
    C4 C8 Li2 . 3_666 151.42(9) ?
    C2 N1 C6 . . 116.92(10) ?
    C2 N1 Li1 . . 130.69(10) ?
    C6 N1 Li1 . . 112.39(9) ?
    O1 C7 O2 . . 126.90(11) ?
    O1 C7 C6 . . 115.10(10) ?
    O2 C7 C6 . . 118.00(10) ?
    Li2 O6 H62 . . 124.0(15) ?
    Li2 O6 H61 . . 104.1(16) ?
    H62 O6 H61 . . 105(2) ?
    N3 C4 C5 . . 121.96(10) ?
    N3 C4 C8 . . 114.82(9) ?
    C5 C4 C8 . . 123.20(10) ?
    N1 C6 C5 . . 121.62(10) ?
    N1 C6 C7 . . 114.81(9) ?
    C5 C6 C7 . . 123.56(10) ?
    Li2 O7 H71 . . 126.2(19) ?
    Li2 O7 H72 . . 116.1(14) ?
    H71 O7 H72 . . 118(2) ?
    C4 C5 C6 . . 116.82(10) ?
    C4 C5 H5 . . 121.6 ?
    C6 C5 H5 . . 121.6 ?
    N1 C2 N3 . . 126.12(10) ?
    N1 C2 H2 . . 116.9 ?
    N3 C2 H2 . . 116.9 ?
    O1 Li1 O5 . . 96.27(11) ?
    O1 Li1 O3 . 2 167.65(14) ?
    O5 Li1 O3 . 2 93.91(10) ?
    O1 Li1 N1 . . 77.25(8) ?
    O5 Li1 N1 . . 126.29(12) ?
    O3 Li1 N1 2 . 91.07(10) ?
    O1 Li1 N3 . 2 107.48(11) ?
    O5 Li1 N3 . 2 99.51(10) ?
    O3 Li1 N3 2 2 77.60(8) ?
    N1 Li1 N3 . 2 133.62(12) ?
    O1 Li1 Li2 . 2 143.55(11) ?
    O5 Li1 Li2 . 2 77.24(9) ?
    O3 Li1 Li2 2 2 33.61(6) ?
    N1 Li1 Li2 . 2 78.26(8) ?
    N3 Li1 Li2 2 2 108.96(9) ?
    O7 Li2 O3 . . 102.77(12) ?
    O7 Li2 O4 . 3_666 115.41(13) ?
    O3 Li2 O4 . 3_666 126.15(14) ?
    O7 Li2 O6 . . 98.77(12) ?
    O3 Li2 O6 . . 108.87(12) ?
    O4 Li2 O6 3_666 . 101.48(11) ?
    O7 Li2 C8 . 3_666 98.08(10) ?
    O3 Li2 C8 . 3_666 118.56(11) ?
    O4 Li2 C8 3_666 3_666 25.19(5) ?
    O6 Li2 C8 . 3_666 124.03(11) ?
    O7 Li2 Li2 . 3_666 94.80(12) ?
    O3 Li2 Li2 . 3_666 63.13(9) ?
    O4 Li2 Li2 3_666 3_666 76.67(10) ?
    O6 Li2 Li2 . 3_666 165.63(16) ?
    C8 Li2 Li2 3_666 3_666 58.00(7) ?
    O7 Li2 Li1 . 2_545 117.02(11) ?
    O3 Li2 Li1 . 2_545 36.62(6) ?
    O4 Li2 Li1 3_666 2_545 127.50(11) ?
    O6 Li2 Li1 . 2_545 73.31(8) ?
    C8 Li2 Li1 3_666 2_545 138.88(10) ?
    Li2 Li2 Li1 3_666 2_545 96.31(11) ?
    Li1 O5 H51 . . 111.2(18) ?
    Li1 O5 H52 . . 122.7(17) ?
    H51 O5 H52 . . 106(2) ?
loop_
    _geom_hbond_atom_site_label_D
    _geom_hbond_atom_site_label_H
    _geom_hbond_atom_site_label_A
    _geom_hbond_site_symmetry_A
    _geom_hbond_distance_DH
    _geom_hbond_distance_HA
    _geom_hbond_distance_DA
    _geom_hbond_angle_DHA
    O7 H71 O6 3_766 0.85(3) 2.19(3) 3.0409(18) 175(2)
    O7 H72 O1 3_676 0.96(3) 1.75(3) 2.6920(15) 168(2)
    O6 H62 O2 4_675 0.91(3) 1.85(3) 2.7518(15) 172(2)
    O6 H61 O5 2_545 0.88(3) 1.98(3) 2.7889(16) 151(2)
    O5 H51 O2 4_585 0.87(3) 1.89(3) 2.7594(14) 172(3)
    O5 H52 O4 3_576 0.85(3) 2.02(3) 2.8670(14) 178(2)
data_global
_journal_date_recd_electronic     2012-07-26
_journal_date_accepted     2012-09-10
_journal_name_full     'Acta Crystallographica, Section E'
_journal_year     2012
_journal_volume     68
_journal_issue     10
_journal_page_first     m1270
_journal_page_last     m1271
_journal_paper_category     QM
_journal_paper_doi     10.1107/S1600536812038755
_journal_coeditor_code     KP2437
_publ_contact_author_name     'Janusz Leciejewicz'
_publ_contact_author_address
;
Institute of Nuclear of Chemistry & Technology
ul. Dorodna 16
03--195 Warszawa
Poland
;
_publ_contact_author_email     j.leciejewicz@ichtj.waw.pl
_publ_contact_author_fax
;
48 22 811 1917
;
_publ_contact_author_phone
;
48 22 504 1121
;
_publ_section_title
;
Poly[hexaaquabis(\m~4~-pyrimidine-4,6-dicarboxylato)tetralithium]
;
loop_
    _publ_author_name
    _publ_author_address
    'Wojciech Starosta'
;
Institute of Nuclear Chemistry and Technology
ul.Dorodna 16
03-195 Warszawa
Poland
;
    'Janusz Leciejewicz'
;
Institute of Nuclear Chemistry and Technology
ul.Dorodna 16
03-195 Warszawa
Poland
;
