# Supplementary material for: Poly[hexa­aqua­bis­(μ4-pyrimidine-4,6-dicarboxyl­ato)tetra­lithium]
Source: Acta Crystallogr Sect E Struct Rep Online. 2012 Sep 15;68(Pt 10):m1270–1. doi: 10.1107/S1600536812038755 (PMC3470151; doi:10.1107/S1600536812038755)
Supplement: Supplementary file 2 [file e-68-m1270-Isup2.hkl]

# 
# h,k,l, Fc-squared, Fo-squared, sigma(Fo-squared) and status flag 
# 
data_I
_shelx_title ' LiPMD31 in P2(1)/n' 
_shelx_refln_list_code          4 
_shelx_F_calc_maximum      178.75 
_exptl_crystal_F_000       480.00 
_reflns_d_resolution_high  0.7093 
 
loop_ 
 _symmetry_equiv_pos_as_xyz 
 'x, y, z' 
 '-x+1/2, y+1/2, -z+1/2' 
 '-x, -y, -z' 
 'x-1/2, -y-1/2, z-1/2' 
 
_cell_length_a     6.7014 
_cell_length_b    11.7549 
_cell_length_c    12.2513 
_cell_angle_alpha  90.000 
_cell_angle_beta   98.376 
_cell_angle_gamma  90.000 
 
_shelx_F_squared_multiplier     1.000 
 
loop_ 
 _refln_index_h 
 _refln_index_k 
 _refln_index_l 
 _refln_F_squared_calc 
 _refln_F_squared_meas 
 _refln_F_squared_sigma 
 _refln_observed_status 
   2   0   0    31951.63    23769.80     82.43 o 
   4   0   0       50.92       65.66      2.79 o 
   6   0   0       89.80       77.77      4.19 o 
   8   0   0       27.14       25.38      1.40 o 
   1   1   0      956.93      992.42      4.66 o 
   2   1   0     7240.63     7621.72     48.20 o 
   3   1   0       89.23      107.11      3.03 o 
   4   1   0      136.20      188.14      4.42 o 
   5   1   0      110.90      125.51      4.42 o 
   6   1   0        0.32       -2.56      3.26 o 
   7   1   0       63.31       60.54      3.03 o 
   8   1   0        0.71       -4.42      4.42 o 
   9   1   0        0.64       -1.86      5.12 o 
   0   2   0      133.10      144.60      2.10 o 
   1   2   0       29.43       44.94      1.86 o 
   2   2   0       59.22       71.49      2.33 o 
   3   2   0      669.21      780.75      6.99 o 
   4   2   0       15.41       22.59      0.93 o 
   5   2   0       37.44       34.00      1.16 o 
   6   2   0       11.32       10.94      0.93 o 
   7   2   0        2.58        5.36      3.96 o 
   8   2   0        4.84        6.29      1.40 o 
   9   2   0       20.10       20.72      1.63 o 
   1   3   0     2443.40     2697.59     27.94 o 
   2   3   0     1573.79     1591.78      8.85 o 
   3   3   0      197.57      191.17      3.96 o 
   4   3   0       18.44       15.14      0.70 o 
   5   3   0      262.13      289.20      6.05 o 
   6   3   0       34.91       41.91      1.63 o 
   7   3   0      157.77      146.93      5.82 o 
   8   3   0        0.16       -4.89      4.89 o 
   9   3   0       20.67       21.42      1.63 o 
   0   4   0      540.32      530.67      4.66 o 
   1   4   0      922.73      963.08      6.52 o 
   2   4   0      589.84      641.51      6.05 o 
   3   4   0     1362.48     1351.01     10.01 o 
   4   4   0        0.08        1.16      2.33 o 
   5   4   0      919.79      888.10     10.25 o 
   6   4   0      105.97      102.22      4.42 o 
   7   4   0        2.66        3.26      1.16 o 
   8   4   0       18.91       20.03      1.40 o 
   9   4   0       15.49       14.90      1.63 o 
   1   5   0      119.70      124.11      3.03 o 
   2   5   0     1479.63     1485.36      9.78 o 
   3   5   0      732.26      724.87      7.92 o 
   4   5   0      101.09       99.89      4.19 o 
   5   5   0       60.39       66.13      2.33 o 
   6   5   0       23.11       23.75      1.16 o 
   7   5   0      108.30      100.13      4.42 o 
   8   5   0        1.05        2.79      4.66 o 
   0   6   0      366.22      358.83      4.89 o 
   1   6   0     1345.83     1304.90      9.31 o 
   2   6   0        0.14       -0.23      2.10 o 
   3   6   0      168.04      184.65      4.66 o 
   4   6   0      388.66      381.18      6.75 o 
   5   6   0      181.57      186.05      5.59 o 
   6   6   0       71.31       71.49      2.79 o 
   7   6   0       18.24       17.00      1.40 o 
   8   6   0        3.23        6.29      4.89 o 
   1   7   0      418.50      431.94      6.05 o 
   2   7   0      557.02      549.76      7.22 o 
   3   7   0      161.47      155.55      4.66 o 
   4   7   0      298.83      256.14      6.05 o 
   5   7   0       13.32       15.14      0.93 o 
   6   7   0       62.49       58.45      2.79 o 
   7   7   0        0.02       -1.40      4.19 o 
   8   7   0        7.74        7.45      1.63 o 
   0   8   0      542.39      545.11      6.99 o 
   1   8   0      314.91      296.42      5.59 o 
   2   8   0      123.38      111.30      3.96 o 
   3   8   0       62.02       70.55      3.03 o 
   4   8   0      240.14      207.24      5.82 o 
   5   8   0      168.00      159.04      6.05 o 
   6   8   0        1.27       -3.26      4.19 o 
   7   8   0        1.87       -1.16      4.66 o 
   8   8   0       51.94       53.56      2.56 o 
   1   9   0        0.09        4.19      2.56 o 
   2   9   0      338.68      288.97      6.05 o 
   3   9   0       33.09       36.32      1.16 o 
   4   9   0      204.23      191.87      6.05 o 
   5   9   0      173.51      167.19      6.29 o 
   6   9   0        3.93        3.96      4.42 o 
   7   9   0      103.41      101.29      4.42 o 
   0  10   0     3586.78     3127.67     18.40 o 
   1  10   0      458.80      398.18      7.22 o 
   2  10   0     1526.14     1383.84     13.04 o 
   3  10   0       19.06       17.46      0.93 o 
   4  10   0      257.12      232.85      6.99 o 
   5  10   0       89.28       82.90      3.73 o 
   6  10   0       11.95        6.52      5.12 o 
   7  10   0        2.06       -4.66      5.36 o 
   1  11   0       21.90       22.12      0.93 o 
   2  11   0       52.47       45.64      2.10 o 
   3  11   0      111.22      108.04      4.19 o 
   4  11   0       65.29       68.69      3.26 o 
   5  11   0       13.35        3.03      4.66 o 
   6  11   0      238.91      225.40      8.38 o 
   0  12   0      416.08      410.98      8.15 o 
   1  12   0        4.80        3.03      3.49 o 
   2  12   0      134.57      134.12      5.59 o 
   3  12   0       23.94       27.01      1.63 o 
   4  12   0      128.18      139.48      5.82 o 
   5  12   0       10.82       14.44      1.40 o 
   6  12   0       25.98       29.57      1.63 o 
   1  13   0        3.47        5.59      3.49 o 
   2  13   0       71.76       73.81      3.03 o 
   3  13   0      134.77      131.10      5.36 o 
   4  13   0        4.50        7.45      1.40 o 
   5  13   0      135.95      147.16      5.59 o 
   0  14   0      146.17      149.49      5.36 o 
   1  14   0       30.31       27.48      1.40 o 
   2  14   0        1.92       -3.49      4.42 o 
   3  14   0       21.08       20.72      1.40 o 
   4  14   0        0.04       -2.79      5.12 o 
   5  14   0       14.64       14.67      1.63 o 
   1  15   0        7.16        5.82      1.40 o 
   2  15   0       17.12       18.40      1.40 o 
   3  15   0       24.40       27.71      1.63 o 
   0  16   0       33.72       38.65      1.63 o 
   1  16   0      196.61      220.51      8.62 o 
   2  16   0        0.09        0.93      5.59 o 
  -9   0   1       13.00       10.71      1.63 o 
  -7   0   1        0.00        2.10      3.49 o 
  -5   0   1       60.78       57.05      2.56 o 
  -3   0   1      663.52      615.89      6.05 o 
  -1   0   1     1297.37     1620.19     16.07 o 
   1   0   1       50.80       51.93      1.63 o 
   3   0   1       59.74       92.91      3.03 o 
   5   0   1      290.71      406.79      6.75 o 
   7   0   1        3.99        5.36      3.73 o 
   9   0   1        0.08        3.03      5.12 o 
  -9   1   1        1.67       -4.19      5.36 o 
  -8   1   1        0.58        3.49      4.19 o 
  -7   1   1       71.97       70.09      3.03 o 
  -6   1   1      467.83      458.49      8.15 o 
  -5   1   1       38.63       47.97      1.86 o 
  -4   1   1     3193.85     3344.46     15.83 o 
  -3   1   1      659.07      690.64      6.29 o 
  -2   1   1    12441.01    11737.39     59.84 o 
  -1   1   1      273.59      306.43      2.79 o 
   0   1   1      394.66      357.01     10.01 o 
   1   1   1     2212.55     2357.16     22.12 o 
   2   1   1      509.39      556.52      4.89 o 
   3   1   1       40.98       50.99      2.10 o 
   4   1   1      628.11      712.53      7.92 o 
   5   1   1       82.05       85.22      3.03 o 
   6   1   1       12.11       16.30      0.93 o 
   7   1   1       20.97       22.12      1.16 o 
   8   1   1        1.39       -1.16      4.66 o 
   9   1   1        2.18        3.26      5.12 o 
  -9   2   1       48.00       47.50      1.86 o 
  -8   2   1      192.91      194.66      7.45 o 
  -7   2   1       36.59       33.53      1.63 o 
  -6   2   1      364.56      380.25      7.45 o 
  -5   2   1       24.61       29.34      0.93 o 
  -4   2   1     1311.46     1397.35     10.48 o 
  -3   2   1      315.45      417.74      5.36 o 
  -2   2   1      276.66      294.33      3.73 o 
  -1   2   1      502.93      492.72      3.96 o 
   0   2   1      674.74      611.78     12.69 o 
   1   2   1      554.78      494.35      4.19 o 
   2   2   1     5647.66     5866.25     46.57 o 
   3   2   1      760.49      840.83      7.45 o 
   4   2   1       60.41       71.95      2.79 o 
   5   2   1       39.28       49.13      1.86 o 
   6   2   1      261.57      345.09      7.22 o 
   7   2   1        0.84        2.79      3.96 o 
   8   2   1       78.99       80.57      3.26 o 
   9   2   1        5.08        2.33      1.63 o 
  -9   3   1        2.71        6.05      5.36 o 
  -8   3   1       67.59       62.40      2.56 o 
  -7   3   1        0.46       -3.73      3.96 o 
  -6   3   1      101.71      102.92      3.96 o 
  -5   3   1      547.25      554.19      7.92 o 
  -4   3   1      302.88      296.65      5.36 o 
  -3   3   1      521.88      497.14      5.82 o 
  -2   3   1       50.14       54.95      2.33 o 
  -1   3   1      781.18      796.82      5.36 o 
   0   3   1       10.05        7.29      0.70 o 
   1   3   1     2226.73     2284.51     26.55 o 
   2   3   1     2084.80     2249.59     10.71 o 
   3   3   1     2547.91     2454.03     13.04 o 
   4   3   1     1762.85     1849.08     12.81 o 
   5   3   1      146.17      142.27      4.66 o 
   6   3   1       32.93       37.72      1.40 o 
   7   3   1       85.25       88.95      3.49 o 
   8   3   1       17.94       20.03      1.40 o 
   9   3   1        8.89       10.25      1.63 o 
  -9   4   1        4.54        5.12      1.63 o 
  -8   4   1        1.66       -0.93      4.66 o 
  -7   4   1        9.50        5.12      3.96 o 
  -6   4   1       19.33       21.42      1.16 o 
  -5   4   1        4.97        6.05      0.93 o 
  -4   4   1      121.61      129.93      4.19 o 
  -3   4   1       78.80       97.33      3.26 o 
  -2   4   1      178.26      198.16      3.73 o 
  -1   4   1     1804.63     1704.71      8.62 o 
   0   4   1       39.59       39.02      1.15 o 
   1   4   1        4.97        9.31      0.47 o 
   2   4   1       64.99       74.05      3.03 o 
   3   4   1      175.90      195.60      4.19 o 
   4   4   1        0.92       -2.10      2.56 o 
   5   4   1       55.25       64.03      2.56 o 
   6   4   1       29.66       35.16      1.16 o 
   7   4   1       86.53       85.69      3.73 o 
   8   4   1        0.45       -0.47      4.89 o 
  -8   5   1       52.85       51.69      2.10 o 
  -7   5   1        6.23       -0.93      4.19 o 
  -6   5   1      169.51      151.59      5.82 o 
  -5   5   1        5.07        0.70      3.03 o 
  -4   5   1        2.99       -2.10      2.56 o 
  -3   5   1       28.21       29.34      0.93 o 
  -2   5   1        8.96       29.81      0.93 o 
  -1   5   1      281.63      280.59      4.19 o 
   0   5   1      369.11      461.76      3.62 o 
   1   5   1      889.20      908.59      7.22 o 
   2   5   1      415.95      414.71      5.59 o 
   3   5   1      363.57      344.16      5.59 o 
   4   5   1      134.57      140.64      4.42 o 
   5   5   1      147.44      130.16      4.89 o 
   6   5   1       13.94       14.44      1.16 o 
   7   5   1        0.71       -3.49      4.19 o 
   8   5   1        2.24       -1.40      4.89 o 
  -8   6   1       31.00       28.64      1.63 o 
  -7   6   1       30.63       27.48      1.40 o 
  -6   6   1       63.93       63.80      2.33 o 
  -5   6   1        1.33        3.26      0.93 o 
  -4   6   1       40.99       40.52      1.86 o 
  -3   6   1      789.52      775.63      8.38 o 
  -2   6   1        2.90        1.40      2.10 o 
  -1   6   1     1195.38     1164.49      8.62 o 
   0   6   1       45.79       49.44      2.10 o 
   1   6   1       51.02       54.49      2.10 o 
   2   6   1      666.09      685.05      7.45 o 
   3   6   1        9.31        6.52      0.70 o 
   4   6   1      109.26      101.52      4.19 o 
   5   6   1      163.74      158.11      5.36 o 
   6   6   1       22.10       23.05      1.16 o 
   7   6   1      135.76      126.21      5.59 o 
   8   6   1       39.81       39.58      1.86 o 
  -8   7   1       37.06       36.79      1.63 o 
  -7   7   1       47.17       45.87      2.33 o 
  -6   7   1      195.80      190.01      6.75 o 
  -5   7   1        5.00        2.56      3.49 o 
  -4   7   1      110.17      112.47      4.42 o 
  -3   7   1       37.43       39.35      1.63 o 
  -2   7   1      139.43      142.74      4.19 o 
  -1   7   1      421.23      430.08      5.82 o 
   0   7   1      334.95      328.42      4.19 o 
   1   7   1      127.70      131.33      4.19 o 
   2   7   1      439.50      451.97      6.52 o 
   3   7   1       96.49      102.46      3.96 o 
   4   7   1       90.33       75.68      3.26 o 
   5   7   1       17.32       15.60      0.93 o 
   6   7   1        6.81        6.75      4.19 o 
   7   7   1      101.87       96.63      4.66 o 
   8   7   1        5.38        7.68      5.36 o 
  -8   8   1       25.14       23.75      1.63 o 
  -7   8   1       16.95       16.30      1.40 o 
  -6   8   1       80.06       83.36      3.26 o 
  -5   8   1       10.42        9.08      1.16 o 
  -4   8   1      351.84      316.21      6.99 o 
  -3   8   1      175.86      182.56      5.12 o 
  -2   8   1      550.83      512.04      7.45 o 
  -1   8   1      236.37      252.64      5.12 o 
   0   8   1      423.76      442.19      4.61 o 
   1   8   1     1062.40     1068.56     10.01 o 
   2   8   1       22.82       22.35      0.93 o 
   3   8   1       22.60       25.38      0.93 o 
   4   8   1      146.50      130.63      4.89 o 
   5   8   1       22.19       21.42      1.16 o 
   6   8   1       43.96       34.93      1.86 o 
   7   8   1        0.00       -3.73      4.66 o 
   8   8   1       22.60       19.56      1.63 o 
  -7   9   1        7.46        3.03      5.12 o 
  -6   9   1       53.70       49.60      1.86 o 
  -5   9   1        5.61        5.36      1.16 o 
  -4   9   1      171.27      161.37      5.59 o 
  -3   9   1       56.63       50.99      2.56 o 
  -2   9   1     1362.18     1223.64     11.64 o 
  -1   9   1      391.19      363.02      6.52 o 
   0   9   1      788.69      713.97     15.72 o 
   1   9   1      157.46      156.71      4.66 o 
   2   9   1      586.98      500.40      7.45 o 
   3   9   1       59.07       56.12      2.33 o 
   4   9   1       25.75       21.89      1.16 o 
   5   9   1        0.30        3.96      3.73 o 
   6   9   1        2.50        0.47      4.19 o 
   7   9   1        1.05        6.05      4.66 o 
  -7  10   1        1.73       -5.12      5.12 o 
  -6  10   1        9.15        7.45      4.66 o 
  -5  10   1        6.27        6.99      3.96 o 
  -4  10   1        5.11        4.42      3.49 o 
  -3  10   1       15.82       14.44      0.93 o 
  -2  10   1        0.07        3.03      3.26 o 
  -1  10   1      305.35      272.44      6.05 o 
   0  10   1      211.02      190.46     10.36 o 
   1  10   1      826.74      698.56      9.31 o 
   2  10   1      144.79      132.73      4.89 o 
   3  10   1      438.41      412.38      8.15 o 
   4  10   1       92.30       86.62      3.96 o 
   5  10   1        7.08        8.38      1.16 o 
   6  10   1       74.05       81.50      3.03 o 
   7  10   1       44.35       48.90      2.10 o 
  -7  11   1        7.95        9.08      1.63 o 
  -6  11   1       40.39       37.72      1.86 o 
  -5  11   1       70.44       68.23      2.56 o 
  -4  11   1      718.89      683.65     11.18 o 
  -3  11   1       28.99       24.92      1.16 o 
  -2  11   1      789.04      720.45     10.25 o 
  -1  11   1        3.40        5.59      0.93 o 
   0  11   1      191.55      177.90      3.95 o 
   1  11   1        0.51        1.63      0.93 o 
   2  11   1        0.64        3.73      3.03 o 
   3  11   1       15.11       15.83      1.16 o 
   4  11   1       13.02        6.52      4.19 o 
   5  11   1       82.46       78.70      3.49 o 
   6  11   1        2.94        3.26      1.40 o 
  -6  12   1      141.52      142.27      5.59 o 
  -5  12   1      115.79      115.96      4.66 o 
  -4  12   1      620.39      604.02     11.18 o 
  -3  12   1       31.91       36.32      1.63 o 
  -2  12   1      307.59      300.15      7.45 o 
  -1  12   1       70.78       67.53      2.56 o 
   0  12   1       16.74       14.91      7.57 o 
   1  12   1       26.51       24.45      1.16 o 
   2  12   1       21.25       16.53      1.16 o 
   3  12   1       10.41       10.25      1.16 o 
   4  12   1       11.82       13.74      1.16 o 
   5  12   1       36.93       39.35      1.63 o 
   6  12   1       11.07       14.67      1.63 o 
  -5  13   1       26.19       21.42      1.63 o 
  -4  13   1       31.27       38.65      1.63 o 
  -3  13   1        3.19        3.49      4.19 o 
  -2  13   1      291.54      279.89      8.15 o 
  -1  13   1       91.45       85.92      3.49 o 
   0  13   1      216.81      231.10      5.02 o 
   1  13   1      110.31       97.10      4.66 o 
   2  13   1      136.89      156.01      6.29 o 
   3  13   1       64.02       64.73      2.33 o 
   4  13   1        5.04        5.12      1.40 o 
   5  13   1       42.30       46.34      1.86 o 
  -5  14   1       12.84       14.20      1.63 o 
  -4  14   1      124.74      124.58      6.05 o 
  -3  14   1       74.48       72.42      3.96 o 
  -2  14   1      235.19      235.65      7.68 o 
  -1  14   1        0.25        0.00      3.96 o 
   0  14   1       11.68       11.24      0.89 o 
   1  14   1       24.42       27.24      1.40 o 
   2  14   1       19.52       21.89      1.40 o 
   3  14   1       24.69       27.48      1.63 o 
   4  14   1       90.58      100.13      4.19 o 
  -4  15   1        6.26        5.82      1.63 o 
  -3  15   1      131.21      142.51      6.75 o 
  -2  15   1        2.44        0.23      1.40 o 
  -1  15   1       39.93       38.65      1.86 o 
   0  15   1       16.91       18.05      0.99 o 
   1  15   1       60.42       62.64      2.56 o 
   2  15   1        0.01        4.89      4.42 o 
   3  15   1        0.32        0.23      5.12 o 
  -2  16   1        7.56        8.15      1.63 o 
  -1  16   1       74.53       81.27      3.26 o 
   0  16   1       52.89       63.95      1.85 o 
   1  16   1       25.81       29.11      1.63 o 
   2  16   1        2.97        0.00      5.36 o 
  -8   0   2       25.95       28.64      1.40 o 
  -6   0   2       93.54       97.33      4.19 o 
  -4   0   2       42.97       46.57      2.10 o 
  -2   0   2      193.11      247.99      3.49 o 
   0   0   2     2881.66     2764.02     28.41 o 
   2   0   2      154.76      143.20      3.03 o 
   4   0   2     1128.06     1168.45     10.01 o 
   6   0   2       35.46       36.79      1.63 o 
   8   0   2       70.97       74.98      3.26 o 
  -9   1   2       18.04       16.07      1.63 o 
  -8   1   2        0.01        3.03      4.42 o 
  -7   1   2       22.35       24.92      1.16 o 
  -6   1   2      290.21      295.02      6.75 o 
  -5   1   2      375.84      367.44      6.52 o 
  -4   1   2     3963.77     4101.46     17.23 o 
  -3   1   2      187.95      243.10      3.96 o 
  -2   1   2     7523.15     7715.56     49.60 o 
  -1   1   2     1260.14     1240.87      5.82 o 
   0   1   2     1028.82     1072.52      9.88 o 
   1   1   2     1919.80     2081.70     22.35 o 
   2   1   2     3735.87     4068.16     38.19 o 
   3   1   2      488.28      504.36      5.82 o 
   4   1   2      167.77      159.27      4.42 o 
   5   1   2      135.62      127.14      4.66 o 
   6   1   2       10.41        9.78      0.93 o 
   7   1   2       36.93       37.95      1.40 o 
   8   1   2        0.73        2.56      1.40 o 
   9   1   2        8.88        9.55      1.63 o 
  -9   2   2        7.91       10.01      5.59 o 
  -8   2   2       64.37       59.38      2.56 o 
  -7   2   2        8.27        3.73      3.96 o 
  -6   2   2      505.48      527.88      8.62 o 
  -5   2   2       50.97       64.27      2.33 o 
  -4   2   2     1293.56     1409.69     10.71 o 
  -3   2   2     1751.20     1880.75     10.48 o 
  -2   2   2      496.16      565.13      5.12 o 
  -1   2   2     1302.04     1264.62      6.29 o 
   0   2   2        0.75        2.21      1.15 o 
   1   2   2     3644.93     3734.49     31.90 o 
   2   2   2        1.22       -0.47      1.86 o 
   3   2   2      101.95       94.07      3.03 o 
   4   2   2       36.73       37.26      1.40 o 
   5   2   2       43.93       44.01      1.86 o 
   6   2   2       13.79       13.97      0.93 o 
   7   2   2        1.48        2.33      3.49 o 
   8   2   2        2.10        0.47      4.66 o 
   9   2   2        0.06        2.10      5.59 o 
  -9   3   2        0.01       -0.47      5.59 o 
  -8   3   2        8.38        6.05      1.40 o 
  -7   3   2       97.15       94.77      3.73 o 
  -6   3   2       89.71       91.05      3.26 o 
  -5   3   2        0.12       -2.79      2.79 o 
  -4   3   2      259.44      283.38      5.36 o 
  -3   3   2        9.42        9.31      0.70 o 
  -2   3   2      411.22      426.35      4.89 o 
  -1   3   2      437.70      390.73      4.19 o 
   0   3   2      980.27      966.48     35.39 o 
   1   3   2        1.95        1.16      1.63 o 
   2   3   2      127.92      150.42      3.26 o 
   3   3   2       38.11       46.57      1.63 o 
   4   3   2       86.78       79.17      3.49 o 
   5   3   2      100.23       95.47      3.96 o 
   6   3   2        0.50        2.56      3.26 o 
   7   3   2       34.95       34.69      1.40 o 
   8   3   2       25.34       26.78      1.40 o 
  -9   4   2       38.37       37.95      1.86 o 
  -8   4   2       10.55        5.82      4.89 o 
  -7   4   2       59.17       52.62      2.10 o 
  -6   4   2      317.89      320.64      7.45 o 
  -5   4   2        1.70        1.16      2.79 o 
  -4   4   2       35.44       30.04      1.40 o 
  -3   4   2      276.82      275.93      4.89 o 
  -2   4   2     1343.93     1318.18      8.62 o 
  -1   4   2     2636.56     2577.68     10.94 o 
   0   4   2     7919.41     7217.87    286.29 o 
   1   4   2       55.51       78.47      2.56 o 
   2   4   2     1597.83     1546.60      9.55 o 
   3   4   2      693.62      740.70      7.68 o 
   4   4   2       90.73       96.63      3.96 o 
   5   4   2      417.62      421.00      7.45 o 
   6   4   2        7.11        7.22      0.93 o 
   7   4   2        0.03       -2.56      4.19 o 
   8   4   2        0.60       -4.89      4.89 o 
  -9   5   2       14.90       15.83      1.63 o 
  -8   5   2        8.36        0.00      5.36 o 
  -7   5   2        0.81        1.40      3.96 o 
  -6   5   2        0.08       -0.23      3.49 o 
  -5   5   2       19.20       21.66      0.93 o 
  -4   5   2      104.16       95.00      3.73 o 
  -3   5   2      152.57      151.12      3.96 o 
  -2   5   2       18.52       19.56      0.93 o 
  -1   5   2     3517.00     3915.41     42.38 o 
   0   5   2       53.69       62.76      1.81 o 
   1   5   2     9906.49     9743.01     67.06 o 
   2   5   2      504.53      537.89      6.29 o 
   3   5   2     2219.20     2277.76     13.74 o 
   4   5   2       12.09       11.64      0.93 o 
   5   5   2       81.15       74.05      3.49 o 
   6   5   2       58.28       64.97      2.56 o 
   7   5   2       93.65       78.01      4.19 o 
   8   5   2        7.50        2.56      5.36 o 
  -8   6   2        2.02        5.36      4.89 o 
  -7   6   2       79.51       73.35      3.03 o 
  -6   6   2        1.88        4.19      3.49 o 
  -5   6   2       23.94       20.03      1.16 o 
  -4   6   2       37.84       40.05      1.86 o 
  -3   6   2       50.55       50.76      1.86 o 
  -2   6   2      431.51      445.91      6.05 o 
  -1   6   2     1036.94     1064.83      8.62 o 
   0   6   2        2.65        0.81      1.48 o 
   1   6   2       26.78       18.63      0.70 o 
   2   6   2      134.44      140.18      3.96 o 
   3   6   2        0.37       -0.70      0.70 o 
   4   6   2      127.52      124.81      4.66 o 
   5   6   2      110.91       99.20      4.66 o 
   6   6   2       91.06       92.91      4.19 o 
   7   6   2        4.41        6.99      4.42 o 
   8   6   2        1.40        0.70      5.12 o 
  -8   7   2       55.36       53.56      2.10 o 
  -7   7   2        1.99        3.03      4.42 o 
  -6   7   2      476.60      453.13      9.31 o 
  -5   7   2      250.02      226.10      6.29 o 
  -4   7   2      436.84      393.29      7.22 o 
  -3   7   2      271.94      230.52      5.12 o 
  -2   7   2      116.51      116.66      3.96 o 
  -1   7   2       14.66       17.23      0.93 o 
   0   7   2      235.24      203.15      4.66 o 
   1   7   2     1085.31     1046.90      9.31 o 
   2   7   2      467.97      471.76      6.75 o 
   3   7   2      422.79      417.04      6.75 o 
   4   7   2      106.17      119.69      4.66 o 
   5   7   2        5.73        5.36      3.26 o 
   6   7   2      189.28      202.81      7.22 o 
   7   7   2        1.18        6.05      4.42 o 
   8   7   2       97.74       92.44      3.73 o 
  -8   8   2       61.30       62.17      2.10 o 
  -7   8   2       29.37       30.50      1.40 o 
  -6   8   2      252.10      227.03      7.45 o 
  -5   8   2      455.68      410.05      8.38 o 
  -4   8   2     1021.32      961.91     11.18 o 
  -3   8   2      177.89      157.41      4.89 o 
  -2   8   2       10.50       12.34      0.70 o 
  -1   8   2       33.83       37.02      1.63 o 
   0   8   2      143.47      140.18      2.96 o 
   1   8   2      133.34      126.21      4.19 o 
   2   8   2        0.05       -1.86      2.56 o 
   3   8   2      297.70      281.29      6.29 o 
   4   8   2       30.56       21.89      0.93 o 
   5   8   2      117.37      112.93      4.42 o 
   6   8   2      140.02      154.61      6.29 o 
   7   8   2        2.38        6.05      4.66 o 
  -7   9   2       15.12       18.40      1.40 o 
  -6   9   2       15.94       15.83      1.40 o 
  -5   9   2        3.16        1.40      3.73 o 
  -4   9   2      267.32      260.56      6.75 o 
  -3   9   2      603.44      534.63      8.62 o 
  -2   9   2      753.15      688.31      8.85 o 
  -1   9   2       83.83       68.23      2.79 o 
   0   9   2        3.62        1.77      1.89 o 
   1   9   2        1.77        4.42      2.56 o 
   2   9   2       51.48       39.35      1.63 o 
   3   9   2       24.83       23.52      0.93 o 
   4   9   2       19.12       15.83      0.93 o 
   5   9   2       99.63       92.44      3.26 o 
   6   9   2       17.73       20.49      1.40 o 
   7   9   2        1.32       -5.36      5.36 o 
  -7  10   2       33.62       35.39      1.63 o 
  -6  10   2        9.02        9.08      1.40 o 
  -5  10   2        3.75        2.33      3.96 o 
  -4  10   2       59.19       58.68      2.33 o 
  -3  10   2        1.15       -3.49      3.49 o 
  -2  10   2       40.84       36.32      1.40 o 
  -1  10   2       78.16       68.92      3.03 o 
   0  10   2      242.94      214.85      5.82 o 
   1  10   2       20.69       20.72      0.93 o 
   2  10   2       83.56       70.55      2.79 o 
   3  10   2       77.39       64.73      2.56 o 
   4  10   2        1.94       -0.23      3.96 o 
   5  10   2        0.01       -2.33      3.96 o 
   6  10   2        9.62       11.18      1.40 o 
   7  10   2        2.56        7.45      5.36 o 
  -7  11   2       55.70       61.24      2.56 o 
  -6  11   2       48.82       50.30      1.63 o 
  -5  11   2        8.07        7.92      4.66 o 
  -4  11   2        2.51        6.75      3.96 o 
  -3  11   2        0.27       -3.73      3.73 o 
  -2  11   2       46.11       44.47      1.86 o 
  -1  11   2       91.25       89.65      3.49 o 
   0  11   2      947.91      888.78      9.43 o 
   1  11   2      125.63      120.38      4.89 o 
   2  11   2      178.03      177.90      5.82 o 
   3  11   2       74.66       68.92      2.79 o 
   4  11   2       44.76       43.08      1.63 o 
   5  11   2        9.79        9.31      1.16 o 
   6  11   2       28.89       30.04      1.63 o 
  -6  12   2       77.82       67.29      2.56 o 
  -5  12   2       10.13       10.94      1.40 o 
  -4  12   2        0.38        1.63      4.42 o 
  -3  12   2        7.69       -0.93      4.19 o 
  -2  12   2      109.90      109.44      4.42 o 
  -1  12   2       14.20       16.53      1.16 o 
   0  12   2        6.88        6.45      1.11 o 
   1  12   2       94.69       83.59      3.73 o 
   2  12   2      199.55      188.14      6.52 o 
   3  12   2        2.14       -2.79      4.19 o 
   4  12   2      103.18      109.67      4.42 o 
   5  12   2       16.15       16.77      1.40 o 
   6  12   2       28.17       27.24      1.63 o 
  -5  13   2        7.38        8.38      1.40 o 
  -4  13   2       41.36       40.75      1.63 o 
  -3  13   2        0.01        4.66      3.96 o 
  -2  13   2      158.32      160.90      6.52 o 
  -1  13   2       84.97       82.66      3.26 o 
   0  13   2       18.14       18.86      0.82 o 
   1  13   2        2.64        5.82      3.96 o 
   2  13   2        1.67       -0.70      4.19 o 
   3  13   2       84.45       82.43      3.03 o 
   4  13   2        9.99       10.71      1.40 o 
   5  13   2        0.57       -1.40      1.40 o 
  -5  14   2       48.43       52.62      2.33 o 
  -4  14   2        0.12       -4.89      4.89 o 
  -3  14   2        1.27        8.38      4.66 o 
  -2  14   2        3.61        5.59      4.19 o 
  -1  14   2       52.29       53.79      1.86 o 
   0  14   2       58.73       62.12      1.72 o 
   1  14   2        6.07        7.45      1.16 o 
   2  14   2       93.97      102.46      3.96 o 
   3  14   2      123.83      124.58      6.05 o 
   4  14   2        2.54        5.82      4.89 o 
  -3  15   2       56.47       58.45      2.79 o 
  -2  15   2        2.57        2.33      4.66 o 
  -1  15   2      154.05      172.54      6.99 o 
   0  15   2        1.81        1.86      1.33 o 
   1  15   2      251.13      263.82      8.85 o 
   2  15   2      115.89      124.11      4.42 o 
   3  15   2      108.38      132.03      4.42 o 
  -2  16   2        5.44        6.52      5.36 o 
  -1  16   2        3.21        5.82      4.89 o 
   0  16   2        0.13       -0.44      6.40 o 
   1  16   2       62.12       62.17      2.56 o 
   2  16   2        0.72       -1.63      5.12 o 
  -9   0   3       15.45       10.48      5.82 o 
  -7   0   3      144.76      165.79      6.29 o 
  -5   0   3        4.90        0.93      2.79 o 
  -3   0   3      156.11      196.99      3.96 o 
  -1   0   3     2892.75     2787.94     27.24 o 
   1   0   3     1377.02     1259.73      6.75 o 
   3   0   3     1025.85     1079.97      8.62 o 
   5   0   3       61.56       62.64      2.56 o 
   7   0   3       25.06       26.78      1.40 o 
  -9   1   3        1.79        5.82      5.36 o 
  -8   1   3        0.02       -1.86      4.42 o 
  -7   1   3        1.87        1.16      1.16 o 
  -6   1   3       55.56       57.05      2.79 o 
  -5   1   3      108.37      118.75      4.42 o 
  -4   1   3      123.48      106.65      3.73 o 
  -3   1   3      209.69      219.58      3.96 o 
  -2   1   3      922.15      914.64      6.29 o 
  -1   1   3     1802.31     1629.27      7.22 o 
   0   1   3       60.04       65.12      1.51 o 
   1   1   3       10.46        9.08      0.47 o 
   2   1   3      722.62      696.46      6.05 o 
   3   1   3       51.35       43.08      1.86 o 
   4   1   3     1276.70     1340.07     10.94 o 
   5   1   3        9.13        3.26      3.03 o 
   6   1   3        1.70       -3.73      3.73 o 
   7   1   3        5.71        6.05      1.16 o 
   8   1   3       22.32       24.22      1.63 o 
  -9   2   3        6.45        7.92      5.59 o 
  -8   2   3       78.88       74.75      3.03 o 
  -7   2   3      124.21      129.47      5.36 o 
  -6   2   3      361.17      363.48      7.45 o 
  -5   2   3      428.00      438.00      6.99 o 
  -3   2   3       10.00       14.67      0.70 o 
  -2   2   3      288.12      348.11      4.42 o 
  -1   2   3      467.55      459.18      4.42 o 
   0   2   3      130.27      172.20      1.98 o 
   1   2   3      666.26      689.71      5.36 o 
   2   2   3     1310.01     1462.08      8.85 o 
   3   2   3      504.72      491.09      6.29 o 
   4   2   3       52.73       61.71      2.56 o 
   5   2   3       21.30       19.33      0.93 o 
   6   2   3      258.65      255.90      6.99 o 
   7   2   3       21.21       21.89      1.40 o 
   8   2   3        6.67       -2.10      4.89 o 
  -9   3   3        0.36        2.10      5.36 o 
  -8   3   3      193.10      181.62      7.45 o 
  -7   3   3       11.73       10.48      1.16 o 
  -6   3   3       11.22       14.67      0.93 o 
  -5   3   3        4.43        3.96      2.79 o 
  -4   3   3      115.20       99.20      3.49 o 
  -3   3   3      160.86      174.64      3.96 o 
  -2   3   3       70.74       62.17      2.56 o 
  -1   3   3      338.20      303.64      3.96 o 
   0   3   3      384.70      374.54      6.52 o 
   1   3   3     1228.81     1233.65      7.68 o 
   2   3   3      468.77      491.55      5.59 o 
   3   3   3      732.57      876.46      8.15 o 
   4   3   3       22.16       26.55      0.93 o 
   5   3   3      132.97      130.40      4.89 o 
   6   3   3        7.64        8.62      0.93 o 
   7   3   3       26.35       30.27      1.40 o 
   8   3   3        2.99        0.23      5.12 o 
  -9   4   3       31.70       31.90      1.86 o 
  -8   4   3      159.30      146.23      6.52 o 
  -7   4   3        3.54        4.19      3.96 o 
  -6   4   3       45.06       40.75      1.63 o 
  -5   4   3       20.94       22.59      0.93 o 
  -4   4   3       36.55       40.98      1.86 o 
  -3   4   3     2701.68     3196.13     15.14 o 
  -2   4   3      483.12      500.63      5.82 o 
  -1   4   3     6354.38     5825.50     49.13 o 
   0   4   3      234.51      240.04      8.73 o 
   1   4   3     1299.57     1272.31      8.38 o 
   2   4   3        0.56       -0.93      2.10 o 
   3   4   3      338.07      329.95      5.59 o 
   4   4   3       17.59       28.64      0.93 o 
   5   4   3       39.61       36.32      1.40 o 
   6   4   3        3.74        3.49      0.93 o 
   7   4   3        8.21        4.19      4.42 o 
   8   4   3       11.35       11.64      1.40 o 
  -9   5   3        0.03       -5.82      5.82 o 
  -8   5   3       58.13       52.86      2.33 o 
  -7   5   3        6.08        3.26      3.96 o 
  -6   5   3       56.66       48.67      2.10 o 
  -5   5   3      130.17      120.15      4.89 o 
  -4   5   3        0.23       -1.63      2.56 o 
  -3   5   3       16.44       16.77      0.93 o 
  -2   5   3       97.08       93.14      3.26 o 
  -1   5   3      115.90      109.91      3.26 o 
   0   5   3      646.33      646.93      6.29 o 
   1   5   3       88.28       93.61      3.03 o 
   2   5   3      304.87      330.42      5.36 o 
   3   5   3      101.90       99.66      3.73 o 
   4   5   3      648.20      637.78      8.62 o 
   5   5   3        2.00        4.19      3.03 o 
   6   5   3        9.86       11.88      1.16 o 
   7   5   3       26.73       33.30      1.40 o 
   8   5   3        8.81        3.03      5.59 o 
  -8   6   3      220.39      185.12      7.68 o 
  -7   6   3        2.18        2.56      4.19 o 
  -6   6   3      119.39      110.60      4.42 o 
  -5   6   3       33.04       31.44      1.16 o 
  -4   6   3       29.28       26.31      1.16 o 
  -3   6   3     1757.35     1811.36     13.04 o 
  -2   6   3      178.32      170.68      4.19 o 
  -1   6   3      928.81      989.62      8.62 o 
   0   6   3       31.75       38.53      2.10 o 
   1   6   3      242.60      212.13      4.42 o 
   2   6   3      110.73       99.43      3.73 o 
   3   6   3        7.86        9.08      0.70 o 
   4   6   3       18.26       17.70      0.93 o 
   5   6   3       82.79       84.06      3.49 o 
   6   6   3       45.79       47.50      1.86 o 
   7   6   3       98.78      125.51      4.42 o 
   8   6   3        1.65       -2.56      5.12 o 
  -8   7   3       72.89       76.38      2.56 o 
  -7   7   3       10.61       11.41      1.40 o 
  -6   7   3      146.51      140.64      5.82 o 
  -5   7   3      184.40      176.27      6.05 o 
  -4   7   3        5.93        9.31      0.93 o 
  -3   7   3     1009.32      953.53     10.01 o 
  -2   7   3       46.64       49.60      1.86 o 
  -1   7   3      207.35      204.44      4.66 o 
   0   7   3      105.83      100.00      3.26 o 
   1   7   3       33.34       37.49      1.40 o 
   2   7   3      184.63      166.26      4.66 o 
   3   7   3        1.87        1.16      2.79 o 
   4   7   3      116.81      112.93      4.66 o 
   5   7   3        8.66        7.92      1.16 o 
   6   7   3        1.67        5.82      3.73 o 
   7   7   3       37.37       43.78      1.63 o 
   8   7   3        0.00        5.36      5.59 o 
  -8   8   3       38.74       34.69      2.33 o 
  -7   8   3       17.13       17.23      1.40 o 
  -6   8   3       68.39       61.71      2.33 o 
  -5   8   3      836.45      790.30     11.41 o 
  -4   8   3      107.31      103.39      4.42 o 
  -3   8   3      421.10      458.72      7.45 o 
  -2   8   3      133.56      109.67      4.19 o 
  -1   8   3        7.04        6.29      0.70 o 
   0   8   3        5.99        7.24      1.51 o 
   1   8   3       17.78       15.14      0.70 o 
   2   8   3       32.59       31.44      1.40 o 
   3   8   3      218.62      200.95      5.59 o 
   4   8   3        1.54        1.63      3.49 o 
   5   8   3       15.43       11.41      1.16 o 
   6   8   3       46.10       45.17      2.10 o 
   7   8   3        0.03        1.86      4.89 o 
  -7   9   3        0.38       -0.23      4.42 o 
  -6   9   3       41.55       40.98      1.63 o 
  -5   9   3       31.51       30.27      1.40 o 
  -4   9   3       87.30      102.92      3.96 o 
  -3   9   3      933.24      872.50     10.71 o 
  -2   9   3       18.59       18.40      0.93 o 
  -1   9   3      958.32      874.13      9.78 o 
   0   9   3      216.29      206.32      9.55 o 
   1   9   3       91.37       86.39      3.49 o 
   2   9   3        1.97        1.63      2.79 o 
   3   9   3      201.26      188.14      5.82 o 
   4   9   3      136.23      123.88      5.12 o 
   5   9   3       71.36       68.92      3.26 o 
   6   9   3        0.51        4.89      3.73 o 
   7   9   3        0.93        0.23      4.89 o 
  -7  10   3        7.13        2.79      5.12 o 
  -6  10   3        1.75        0.93      4.42 o 
  -5  10   3       18.75       18.63      1.16 o 
  -4  10   3       54.77       66.36      2.33 o 
  -3  10   3      140.05      144.83      5.36 o 
  -2  10   3     1239.82     1097.43     12.11 o 
  -1  10   3        4.65        0.70      3.03 o 
   0  10   3       80.15       64.07      2.05 o 
   1  10   3       85.60       77.54      3.26 o 
   2  10   3        5.99        1.86      3.26 o 
   3  10   3       76.18       63.57      2.56 o 
   4  10   3        1.90        1.63      3.73 o 
   5  10   3       49.85       50.30      2.33 o 
   6  10   3        0.93        3.49      1.40 o 
   7  10   3        2.43       -5.82      5.82 o 
  -7  11   3        8.54        3.26      5.59 o 
  -6  11   3       18.37       20.49      1.40 o 
  -5  11   3       85.38       83.83      3.03 o 
  -4  11   3        6.26        6.99      1.16 o 
  -3  11   3      115.47      119.45      4.89 o 
  -2  11   3        9.66       10.25      0.93 o 
  -1  11   3      311.48      281.75      6.75 o 
   0  11   3      101.77      102.37      4.19 o 
   1  11   3      246.43      188.84      6.05 o 
   2  11   3        5.40        5.59      3.49 o 
   3  11   3      255.02      225.40      6.99 o 
   4  11   3       45.64       49.13      1.63 o 
   5  11   3       22.84       27.24      1.40 o 
   6  11   3       25.20       24.68      1.63 o 
  -6  12   3      135.08      136.45      5.59 o 
  -5  12   3        0.00       -4.66      4.66 o 
  -4  12   3      244.47      235.88      7.68 o 
  -3  12   3       40.47       45.41      2.10 o 
  -2  12   3       30.35       32.37      1.63 o 
  -1  12   3        0.02        1.40      3.26 o 
   0  12   3      176.71      170.68      4.28 o 
   1  12   3       98.23       83.59      3.49 o 
   2  12   3       32.79       28.41      1.16 o 
   3  12   3        0.58        0.70      4.19 o 
   4  12   3        0.04       -4.42      4.42 o 
   5  12   3       15.46       16.77      1.40 o 
   6  12   3        0.82        5.12      5.12 o 
  -5  13   3        8.88        3.73      5.12 o 
  -4  13   3       16.94       16.53      1.40 o 
  -3  13   3       33.82       37.26      1.40 o 
  -2  13   3      275.43      268.48      7.92 o 
  -1  13   3        0.04       -1.16      3.96 o 
   0  13   3      180.32      174.27      4.69 o 
   1  13   3       13.50       13.04      1.16 o 
   2  13   3       46.63       44.71      1.86 o 
   3  13   3       23.64       23.05      1.40 o 
   4  13   3        0.24        4.89      4.66 o 
   5  13   3        0.38       -5.59      5.59 o 
  -4  14   3        5.37       -3.03      5.12 o 
  -3  14   3      121.06      123.88      5.12 o 
  -2  14   3        1.82        6.75      4.19 o 
  -1  14   3        0.99        6.05      4.19 o 
   0  14   3      339.23      348.35     15.25 o 
   1  14   3        0.90        1.86      3.96 o 
   2  14   3       40.12       41.45      2.10 o 
   3  14   3       41.92       44.01      1.86 o 
   4  14   3        7.51        5.12      5.12 o 
  -3  15   3        2.05       -3.96      5.12 o 
  -2  15   3       34.93       37.72      1.63 o 
  -1  15   3       45.83       48.20      2.33 o 
   0  15   3       18.02       21.89      0.99 o 
   1  15   3       15.84       17.00      1.40 o 
   2  15   3       51.81       57.51      2.33 o 
   3  15   3        3.63        3.26      5.36 o 
  -2  16   3        7.48        4.66      5.36 o 
  -1  16   3      176.85      190.47      8.15 o 
   0  16   3       17.63       20.39      1.63 o 
   1  16   3      119.59      132.96      5.36 o 
  -8   0   4        5.68        7.68      1.40 o 
  -6   0   4       98.53      105.02      4.89 o 
  -4   0   4      263.01      250.32      5.12 o 
  -2   0   4     7685.95     7671.09     56.35 o 
   0   0   4     4094.24     3863.09     45.41 o 
   2   0   4       27.31       35.86      1.40 o 
   4   0   4     1316.27     1228.53     10.94 o 
   6   0   4        0.53       -1.86      3.49 o 
   8   0   4       18.72       22.12      1.63 o 
  -9   1   4       10.15       14.20      1.63 o 
  -8   1   4        0.21       -4.42      4.42 o 
  -7   1   4        0.10        0.93      3.96 o 
  -6   1   4       29.86       33.53      1.40 o 
  -5   1   4        4.76        4.89      0.93 o 
  -4   1   4       30.98       32.13      1.16 o 
  -3   1   4      148.75      145.30      3.73 o 
  -2   1   4      210.98      239.37      3.96 o 
  -1   1   4       23.63       17.70      0.70 o 
   0   1   4      423.22      426.62      5.70 o 
   1   1   4     2120.25     2208.37     10.01 o 
   2   1   4      337.03      350.91      4.89 o 
   3   1   4        0.16        0.70      2.33 o 
   4   1   4       61.25       54.95      2.56 o 
   5   1   4        1.20        3.96      3.03 o 
   6   1   4      201.81      194.66      6.29 o 
   7   1   4       17.85       21.19      1.40 o 
   8   1   4       15.16       19.33      1.63 o 
  -9   2   4       11.72        7.92      5.59 o 
  -8   2   4        0.87       -4.66      4.66 o 
  -7   2   4        5.39        4.66      4.19 o 
  -6   2   4       20.30       20.26      1.16 o 
  -5   2   4        2.83        1.63      2.79 o 
  -4   2   4       12.01       10.25      0.70 o 
  -3   2   4       37.08       49.36      2.10 o 
  -2   2   4        0.79       -0.23      1.86 o 
  -1   2   4     2461.73     2449.37     10.48 o 
   0   2   4      177.78      199.03      2.38 o 
   1   2   4      751.45      843.62      6.52 o 
   2   2   4       74.03       75.68      2.79 o 
   3   2   4      352.18      402.60      6.05 o 
   4   2   4        0.01       -0.70      2.56 o 
   5   2   4      297.70      329.49      6.99 o 
   6   2   4        0.01        2.33      3.73 o 
   7   2   4        2.40        2.10      3.96 o 
   8   2   4        5.78        2.33      4.89 o 
  -9   3   4       51.35       40.98      2.10 o 
  -8   3   4       49.07       41.45      2.33 o 
  -7   3   4      247.11      247.99      7.92 o 
  -6   3   4      198.47      198.62      6.05 o 
  -5   3   4      931.34      913.25     10.25 o 
  -4   3   4     2093.17     2225.14     14.20 o 
  -3   3   4      936.61     1039.22      8.85 o 
  -2   3   4      488.00      511.58      5.82 o 
  -1   3   4      220.46      276.40      4.19 o 
   0   3   4       22.17       14.58      0.58 o 
   1   3   4      917.83      974.49      7.45 o 
   2   3   4      299.17      299.68      4.89 o 
   3   3   4      357.36      350.68      5.82 o 
   4   3   4       40.30       35.63      1.40 o 
   5   3   4      333.83      327.39      6.99 o 
   6   3   4       41.91       40.75      1.86 o 
   7   3   4      209.07      199.32      7.22 o 
   8   3   4        2.79        1.86      5.12 o 
  -9   4   4       20.21       18.40      1.63 o 
  -8   4   4       12.38       11.64      1.40 o 
  -7   4   4        4.08        2.56      4.19 o 
  -6   4   4      127.77      149.26      5.82 o 
  -5   4   4       28.71       28.87      1.40 o 
  -4   4   4       28.52       25.15      0.93 o 
  -3   4   4      407.41      442.65      6.29 o 
  -2   4   4      170.16      220.51      4.19 o 
  -1   4   4     2456.34     2549.97     12.34 o 
   0   4   4        0.46        2.49      0.35 o 
   1   4   4       81.29       82.43      3.03 o 
   2   4   4      188.32      183.95      4.19 o 
   3   4   4      779.58      885.30      9.08 o 
   4   4   4       59.82       55.88      2.33 o 
   5   4   4      120.97      117.12      4.66 o 
   6   4   4       25.09       24.68      1.16 o 
   7   4   4       14.23       16.77      1.40 o 
   8   4   4       15.65       17.46      1.63 o 
  -8   5   4       32.21       28.18      1.63 o 
  -7   5   4        3.08        2.33      4.19 o 
  -6   5   4       35.31       33.53      1.16 o 
  -5   5   4      127.83      127.60      4.89 o 
  -4   5   4      108.60      105.48      4.19 o 
  -3   5   4       46.45       50.30      1.86 o 
  -2   5   4       38.83       42.38      1.86 o 
  -1   5   4        1.64        0.93      2.10 o 
   0   5   4       89.59      108.64      2.31 o 
   1   5   4     1179.44     1192.44      9.08 o 
   2   5   4      425.79      420.30      6.05 o 
   3   5   4        0.10       -2.56      2.56 o 
   4   5   4       81.44       74.75      3.03 o 
   5   5   4       28.25       28.87      1.40 o 
   6   5   4        2.02        5.82      3.49 o 
   7   5   4       18.19       20.03      1.40 o 
   8   5   4        8.08        8.38      5.59 o 
  -8   6   4       35.92       33.76      1.86 o 
  -7   6   4        0.14        5.36      4.19 o 
  -6   6   4      193.16      197.69      6.99 o 
  -5   6   4       41.59       47.73      1.63 o 
  -4   6   4       56.32       47.04      1.86 o 
  -3   6   4      190.58      180.93      4.89 o 
  -2   6   4      129.89      147.16      4.19 o 
  -1   6   4      150.03      169.28      4.19 o 
   0   6   4      314.74      357.62      6.64 o 
   1   6   4      113.37      122.25      3.73 o 
   2   6   4      664.52      705.08      8.15 o 
   3   6   4       12.37       10.94      0.93 o 
   4   6   4      156.05      170.68      5.36 o 
   5   6   4       41.73       37.95      1.63 o 
   6   6   4        0.01        2.56      3.96 o 
   7   6   4        1.59       -2.33      4.66 o 
   8   6   4        7.66        8.62      6.05 o 
  -8   7   4        6.41       -5.36      5.59 o 
  -7   7   4      272.09      252.88      8.38 o 
  -6   7   4        0.35       -1.63      3.96 o 
  -5   7   4      279.95      280.82      7.22 o 
  -4   7   4      185.81      182.79      5.59 o 
  -3   7   4      123.86      116.66      4.19 o 
  -2   7   4        3.31        4.66      2.56 o 
  -1   7   4      152.66      156.01      4.42 o 
   0   7   4      709.04      735.79     13.85 o 
   1   7   4        0.77        2.10      0.70 o 
   2   7   4      596.49      593.54      7.92 o 
   3   7   4        6.02        9.78      0.93 o 
   4   7   4        3.08       -3.03      3.26 o 
   5   7   4       50.87       52.62      2.10 o 
   6   7   4        0.90       -4.19      4.19 o 
   7   7   4        9.57       12.34      1.40 o 
  -8   8   4        0.23        0.23      5.36 o 
  -7   8   4       19.30       19.56      1.40 o 
  -6   8   4       39.37       35.63      1.86 o 
  -5   8   4       27.71       27.01      1.16 o 
  -4   8   4       38.15       40.75      1.63 o 
  -3   8   4        0.52        0.47      2.79 o 
  -2   8   4      227.80      222.37      5.36 o 
  -1   8   4      695.37      702.52      8.62 o 
   0   8   4       10.80        9.96      0.81 o 
   1   8   4      402.15      386.53      6.52 o 
   2   8   4      234.40      225.17      5.59 o 
   3   8   4        7.41       -0.23      3.26 o 
   4   8   4       12.96        4.66      3.49 o 
   5   8   4       69.34       55.65      3.03 o 
   6   8   4        0.22        6.75      3.96 o 
   7   8   4       57.75       61.01      3.26 o 
  -7   9   4       15.45        9.31      5.12 o 
  -6   9   4       33.18       31.67      1.63 o 
  -5   9   4        3.34       -2.56      4.19 o 
  -4   9   4      105.34      101.99      4.66 o 
  -3   9   4        2.12        4.66      3.03 o 
  -2   9   4        0.07       -0.70      3.03 o 
  -1   9   4       20.41       17.46      0.93 o 
   0   9   4       65.29       61.14      2.79 o 
   1   9   4      365.88      408.66      7.22 o 
   2   9   4      154.42      136.45      4.66 o 
   3   9   4       23.46       15.14      0.93 o 
   4   9   4       21.03       16.07      1.16 o 
   5   9   4      102.09       93.84      3.96 o 
   6   9   4        1.05       -2.33      4.66 o 
   7   9   4       43.54       44.01      1.86 o 
  -7  10   4        0.17       -2.79      5.12 o 
  -6  10   4        2.84       -3.03      4.66 o 
  -5  10   4      111.73      113.40      4.42 o 
  -4  10   4       10.62       11.88      1.16 o 
  -3  10   4        0.21       -0.23      3.49 o 
  -2  10   4        3.25       -2.10      3.26 o 
  -1  10   4      146.32      118.29      4.66 o 
   0  10   4        0.03        2.49      2.05 o 
   1  10   4       18.45       16.53      0.93 o 
   2  10   4       58.89       43.08      1.63 o 
   3  10   4       51.32       57.98      2.33 o 
   4  10   4        4.26        2.79      3.96 o 
   5  10   4        5.48        4.42      4.42 o 
   6  10   4        1.14        5.12      4.42 o 
  -6  11   4        5.00        4.42      1.40 o 
  -5  11   4       28.56       31.90      1.40 o 
  -4  11   4      130.94      111.77      5.12 o 
  -3  11   4       32.19       31.44      1.86 o 
  -2  11   4        0.06       -0.47      3.73 o 
  -1  11   4      136.51      135.52      5.59 o 
   0  11   4       62.56       61.57      1.79 o 
   1  11   4      114.09       97.57      4.42 o 
   2  11   4        4.07        3.03      3.49 o 
   3  11   4       16.24       16.53      1.16 o 
   4  11   4       73.95       71.25      2.10 o 
   5  11   4        6.12        4.66      4.66 o 
   6  11   4        8.93       -1.16      5.36 o 
  -6  12   4        0.10       -5.59      5.59 o 
  -5  12   4        1.06       -4.66      4.66 o 
  -4  12   4        0.16        2.79      3.96 o 
  -3  12   4       21.44       23.29      1.16 o 
  -2  12   4       19.79       20.96      1.16 o 
  -1  12   4       88.98       87.09      3.49 o 
   0  12   4      199.11      202.50     12.57 o 
   1  12   4        3.70        5.36      3.73 o 
   2  12   4       68.11       64.27      2.79 o 
   3  12   4        6.33        9.31      1.16 o 
   4  12   4       45.80       49.36      2.10 o 
   5  12   4       26.90       25.61      1.63 o 
  -5  13   4       19.56       19.79      1.63 o 
  -4  13   4       27.46       25.38      1.40 o 
  -3  13   4       11.55       17.70      1.40 o 
  -2  13   4       89.40       94.54      3.73 o 
  -1  13   4        1.24       -0.93      4.19 o 
   0  13   4        0.46        3.96      2.80 o 
   1  13   4       23.14       22.59      1.40 o 
   2  13   4       30.05       27.24      1.40 o 
   3  13   4        7.73        5.36      1.40 o 
   4  13   4        5.74        4.89      4.89 o 
   5  13   4       57.86       72.65      3.26 o 
  -4  14   4       12.95       14.67      1.40 o 
  -3  14   4      181.38      192.80      7.92 o 
  -2  14   4       32.54       37.72      1.63 o 
  -1  14   4       97.13      104.55      4.42 o 
   0  14   4      104.55      115.43      3.45 o 
   1  14   4       24.48       26.08      1.40 o 
   2  14   4      112.70      116.89      4.89 o 
   3  14   4       10.74       12.11      1.40 o 
   4  14   4       12.34       12.11      1.63 o 
  -3  15   4       22.66       27.24      1.63 o 
  -2  15   4       35.73       38.19      1.86 o 
  -1  15   4       36.17       45.17      1.86 o 
   0  15   4       29.06       30.29      1.15 o 
   1  15   4        0.16        4.19      4.89 o 
   2  15   4        3.55        0.23      4.89 o 
   3  15   4        8.77        6.99      1.63 o 
  -1  16   4       28.80       35.86      1.63 o 
   0  16   4       38.28       43.57      1.32 o 
  -9   0   5       74.12       88.72      3.73 o 
  -7   0   5       53.12       59.14      2.33 o 
  -5   0   5       74.99       81.50      3.49 o 
  -3   0   5     1173.94     1161.00      9.31 o 
  -1   0   5     1036.95     1118.62      7.45 o 
   1   0   5     3399.95     3813.89     40.98 o 
   3   0   5      449.85      494.35      6.75 o 
   5   0   5      115.47      121.32      4.66 o 
   7   0   5       65.54       67.53      2.79 o 
  -9   1   5        0.37        0.47      5.59 o 
  -8   1   5        0.59       -2.33      4.66 o 
  -7   1   5       30.67       28.64      1.63 o 
  -6   1   5       23.57       19.33      1.16 o 
  -5   1   5        0.71       -0.47      3.03 o 
  -4   1   5       26.41       71.49      3.03 o 
  -3   1   5       41.62       39.12      1.40 o 
  -2   1   5      630.84      678.53      6.52 o 
  -1   1   5        2.01       -0.70      1.86 o 
   0   1   5       16.49       16.07      0.33 o 
   1   1   5     1233.53     1294.66      8.62 o 
   2   1   5        0.51        1.40      2.10 o 
   3   1   5     1975.30     1958.75     12.81 o 
   4   1   5      120.59      118.29      4.42 o 
   5   1   5       50.38       54.02      2.56 o 
   6   1   5        3.45        4.19      3.49 o 
   7   1   5       50.86       56.58      2.33 o 
   8   1   5      118.98      133.66      5.36 o 
  -9   2   5       24.44       25.15      1.63 o 
  -8   2   5        7.51        7.22      4.66 o 
  -7   2   5       68.73       74.28      3.03 o 
  -6   2   5       76.72       72.42      2.79 o 
  -5   2   5       24.99       32.60      1.63 o 
  -4   2   5      147.21      160.67      4.42 o 
  -3   2   5       73.36       71.02      3.03 o 
  -2   2   5       71.69       91.51      3.03 o 
  -1   2   5      144.55      140.41      3.26 o 
   0   2   5      388.11      398.66      3.46 o 
   1   2   5      357.62      393.99      5.12 o 
   2   2   5       72.44       75.21      3.03 o 
   3   2   5      885.73      970.30      9.31 o 
   4   2   5      110.97      105.02      4.19 o 
   5   2   5      150.84      148.79      5.36 o 
   6   2   5      217.31      207.01      6.99 o 
   7   2   5        0.35       -4.19      4.19 o 
   8   2   5       43.06       44.94      1.86 o 
  -9   3   5        5.14        1.16      5.59 o 
  -8   3   5        0.11        1.86      4.19 o 
  -7   3   5       66.88       65.90      2.56 o 
  -6   3   5       10.41       11.18      0.93 o 
  -5   3   5      245.33      233.09      6.05 o 
  -4   3   5       79.16       86.16      3.49 o 
  -3   3   5     1207.25     1334.48     10.48 o 
  -2   3   5      104.06      105.95      3.26 o 
  -1   3   5        1.69        2.33      2.10 o 
   0   3   5      486.66      510.10      4.07 o 
   1   3   5      310.76      327.62      4.89 o 
   2   3   5       59.37       57.05      2.10 o 
   3   3   5       19.63       18.63      0.93 o 
   4   3   5       96.61      106.65      4.42 o 
   5   3   5       38.95       36.32      1.63 o 
   6   3   5      159.78      153.68      6.29 o 
   7   3   5        3.59        2.56      1.16 o 
   8   3   5       14.43       14.44      1.63 o 
  -9   4   5       33.81       34.46      1.86 o 
  -8   4   5       29.49       28.64      1.63 o 
  -7   4   5       51.79       51.23      2.10 o 
  -6   4   5       63.29       66.13      2.79 o 
  -5   4   5       26.42       27.48      1.16 o 
  -4   4   5        5.67        5.59      0.93 o 
  -3   4   5      877.63      903.93      9.08 o 
  -2   4   5      108.50      141.34      3.73 o 
  -1   4   5      206.10      196.06      4.19 o 
   0   4   5     1394.30     1368.97     14.32 o 
   1   4   5      790.60      801.01      7.68 o 
   2   4   5      154.25      151.59      4.19 o 
   3   4   5      233.14      235.88      5.12 o 
   4   4   5       45.59       48.67      1.86 o 
   5   4   5      184.49      184.88      5.82 o 
   6   4   5       10.00       11.64      1.16 o 
   7   4   5        5.41        2.56      4.89 o 
   8   4   5        2.14       -4.66      5.36 o 
  -8   5   5       69.95       64.97      2.79 o 
  -7   5   5        0.01        5.36      3.96 o 
  -6   5   5       17.81       20.26      1.16 o 
  -5   5   5        2.85       -1.63      3.26 o 
  -4   5   5       62.94       64.27      2.10 o 
  -3   5   5      367.30      385.60      6.52 o 
  -2   5   5      357.86      365.11      5.82 o 
  -1   5   5      123.00      156.94      3.96 o 
   0   5   5      140.88      152.79      2.80 o 
   1   5   5        6.51        2.56      2.10 o 
   2   5   5       19.59       30.74      1.16 o 
   3   5   5        7.11        6.52      0.70 o 
   4   5   5       22.84       20.03      0.93 o 
   5   5   5       75.59       75.21      3.26 o 
   6   5   5      113.38      108.04      4.42 o 
   7   5   5       12.68       14.90      1.40 o 
   8   5   5       41.16       42.38      2.10 o 
  -8   6   5        0.44       -4.89      4.89 o 
  -7   6   5       87.22       88.48      3.73 o 
  -6   6   5       60.53       61.01      2.56 o 
  -5   6   5       51.00       48.43      2.10 o 
  -4   6   5        9.26       10.48      0.93 o 
  -3   6   5       10.41        2.56      3.03 o 
  -2   6   5     1070.31     1112.57     10.25 o 
  -1   6   5        9.31        9.78      0.70 o 
   0   6   5      814.37      845.25      6.01 o 
   1   6   5       23.96       29.81      1.40 o 
   2   6   5      117.43      100.36      3.96 o 
   3   6   5        3.36        4.19      2.56 o 
   4   6   5      142.51      132.26      5.12 o 
   5   6   5       52.97       54.02      2.33 o 
   6   6   5      146.05      150.19      5.59 o 
   7   6   5        8.45        8.38      1.40 o 
  -8   7   5        0.10       -5.36      5.36 o 
  -7   7   5        2.76        0.70      4.66 o 
  -6   7   5       16.02       16.77      1.40 o 
  -5   7   5       35.03       34.93      1.40 o 
  -4   7   5       98.77      101.76      4.66 o 
  -3   7   5      253.94      250.32      5.82 o 
  -2   7   5      101.32      100.36      4.19 o 
  -1   7   5      213.39      195.60      5.12 o 
   0   7   5      145.97      130.21      6.05 o 
   1   7   5        2.94        3.26      0.70 o 
   2   7   5        2.06        3.96      2.56 o 
   3   7   5      148.45      152.29      5.12 o 
   4   7   5        5.91        4.42      3.26 o 
   5   7   5       13.29       13.74      1.16 o 
   6   7   5       42.99       42.38      2.10 o 
   7   7   5        5.63        5.59      1.40 o 
  -8   8   5        0.01        4.19      5.12 o 
  -7   8   5       58.89       50.99      2.79 o 
  -6   8   5       19.07       16.77      1.40 o 
  -5   8   5       72.64       71.25      3.03 o 
  -4   8   5        7.18        6.05      3.49 o 
  -3   8   5        1.97       -0.23      3.03 o 
  -2   8   5        7.00        5.36      0.93 o 
  -1   8   5     1590.77     1532.40     12.81 o 
   0   8   5       11.85       12.47      0.66 o 
   1   8   5       53.26       52.39      2.33 o 
   2   8   5        1.92        2.56      0.93 o 
   3   8   5      224.16      203.51      6.05 o 
   4   8   5       11.04       10.48      1.16 o 
   5   8   5      272.00      233.09      7.22 o 
   6   8   5       11.80        8.62      1.40 o 
   7   8   5       27.58       28.41      1.86 o 
  -7   9   5       61.39       61.47      2.10 o 
  -6   9   5        8.09        9.78      1.40 o 
  -5   9   5       84.90       90.35      3.73 o 
  -4   9   5        0.51        2.10      1.16 o 
  -3   9   5       32.90       27.94      1.16 o 
  -2   9   5      106.72       98.96      4.19 o 
  -1   9   5        0.98       -1.63      2.79 o 
   0   9   5      106.72      101.10      2.95 o 
   1   9   5      464.57      424.96      7.68 o 
   2   9   5       65.02       61.01      2.56 o 
   3   9   5      284.44      243.80      6.75 o 
   4   9   5       16.45       15.37      1.16 o 
   5   9   5       16.70       11.88      1.16 o 
   6   9   5        3.71        3.73      4.89 o 
  -7  10   5        5.69        8.85      5.36 o 
  -6  10   5       39.10       38.42      1.86 o 
  -5  10   5       77.47       77.07      3.03 o 
  -4  10   5       42.29       41.21      1.63 o 
  -3  10   5        5.10        2.56      3.73 o 
  -2  10   5        1.78        1.16      3.49 o 
  -1  10   5      207.33      169.28      5.59 o 
   0  10   5       11.04        9.80      0.66 o 
   1  10   5      792.18      705.08     10.01 o 
   2  10   5       14.65       18.63      1.16 o 
   3  10   5      133.37      122.48      4.89 o 
   4  10   5       11.34       10.94      1.16 o 
   5  10   5        0.17       -1.16      4.19 o 
   6  10   5        0.69        3.03      5.12 o 
  -6  11   5        8.11        8.85      4.89 o 
  -5  11   5        1.17       -1.16      1.40 o 
  -4  11   5       70.67       63.10      2.56 o 
  -3  11   5        4.03        6.05      3.96 o 
  -2  11   5      143.61      134.82      5.82 o 
  -1  11   5        0.11       -1.16      3.49 o 
   0  11   5       22.76       31.55      0.99 o 
   1  11   5        0.35       -0.47      3.49 o 
   2  11   5       54.58       59.14      2.56 o 
   3  11   5       93.67       86.16      3.26 o 
   4  11   5        5.75        6.29      1.40 o 
   5  11   5        5.90       -0.47      5.12 o 
   6  11   5        4.82        4.42      1.63 o 
  -6  12   5      168.74      162.30      6.75 o 
  -5  12   5        6.81        7.92      4.66 o 
  -4  12   5       70.54       73.12      3.03 o 
  -3  12   5      160.28      156.48      6.52 o 
  -2  12   5        0.35        3.03      3.73 o 
  -1  12   5        1.42        2.33      1.16 o 
   0  12   5       17.69       16.88      0.82 o 
   1  12   5        0.59        3.03      3.73 o 
   2  12   5       46.13       46.34      1.86 o 
   3  12   5       39.54       37.49      1.63 o 
   4  12   5      128.40      120.85      4.42 o 
   5  12   5       22.33       24.45      1.63 o 
  -5  13   5       42.57       44.01      1.86 o 
  -4  13   5      266.48      264.29      8.85 o 
  -3  13   5        0.18       -0.70      4.42 o 
  -2  13   5      169.93      163.23      6.75 o 
  -1  13   5       11.49       12.81      1.16 o 
   0  13   5       22.02       24.30      1.40 o 
   1  13   5       45.42       43.31      1.86 o 
   2  13   5      182.92      188.84      7.22 o 
   3  13   5       29.10       30.74      1.40 o 
   4  13   5        0.58        2.10      5.36 o 
  -4  14   5        6.53        0.93      5.36 o 
  -3  14   5        9.28        7.92      4.89 o 
  -2  14   5        0.54        3.03      4.19 o 
  -1  14   5       62.42       59.84      2.56 o 
   0  14   5       49.07       52.51      1.65 o 
   1  14   5       49.49       45.17      2.33 o 
   2  14   5       72.06       74.75      3.03 o 
   3  14   5       92.90       93.37      4.19 o 
  -3  15   5       10.18       10.25      1.63 o 
  -2  15   5        9.76       12.81      1.40 o 
  -1  15   5       20.16       23.98      1.63 o 
   0  15   5        4.28        1.46      3.70 o 
   1  15   5      205.49      236.58      8.62 o 
   2  15   5        0.76       -0.70      5.59 o 
  -8   0   6        0.81        0.47      4.42 o 
  -6   0   6       14.56       15.60      1.16 o 
  -4   0   6       64.82       57.75      2.79 o 
  -2   0   6       98.85       87.55      3.26 o 
   0   0   6     2691.81     2719.26     27.71 o 
   2   0   6      958.88      947.48      8.62 o 
   4   0   6        1.08        4.42      2.79 o 
   6   0   6        1.55        4.89      3.49 o 
   8   0   6       36.89       40.52      1.86 o 
  -9   1   6        0.04       -1.16      5.59 o 
  -8   1   6      119.54      112.00      5.36 o 
  -7   1   6       11.17       14.20      1.16 o 
  -6   1   6      137.91      139.71      5.59 o 
  -5   1   6       82.19       94.07      3.73 o 
  -4   1   6      411.86      410.29      6.75 o 
  -3   1   6      695.29      895.08      8.62 o 
  -2   1   6       16.86       18.63      0.70 o 
  -1   1   6     4484.01     5025.65     50.30 o 
   0   1   6      774.04      727.48      8.38 o 
   2   1   6       96.28      118.29      3.73 o 
   3   1   6       59.06       86.16      3.26 o 
   4   1   6        0.99        0.47      3.03 o 
   5   1   6       47.82       50.06      2.56 o 
   6   1   6        1.53       -2.33      3.73 o 
   8   1   6        1.15       -5.59      5.59 o 
  -9   2   6       62.98       57.51      2.56 o 
  -8   2   6       11.86       11.64      1.40 o 
  -7   2   6        6.89        5.12      1.40 o 
  -6   2   6       75.88       82.20      3.73 o 
  -5   2   6       16.86       17.23      0.93 o 
  -4   2   6      113.81      103.85      3.96 o 
  -3   2   6      164.64      187.91      4.42 o 
  -2   2   6      117.92      159.04      3.96 o 
  -1   2   6       72.48       72.88      3.03 o 
   0   2   6      775.30      838.23     23.52 o 
   1   2   6     1332.67     1346.58      9.55 o 
   2   2   6       82.62       81.73      3.26 o 
   3   2   6       36.21       34.46      1.40 o 
   4   2   6      123.79      137.15      4.66 o 
   5   2   6       87.27       87.79      3.26 o 
   6   2   6      162.79      159.27      6.29 o 
   7   2   6       71.28       76.38      3.26 o 
   8   2   6      107.21      120.85      4.66 o 
  -9   3   6        7.21        6.99      1.63 o 
  -8   3   6        2.79        4.66      4.66 o 
  -7   3   6        5.11        3.49      1.16 o 
  -6   3   6        0.03       -0.47      3.73 o 
  -5   3   6       63.67       61.94      2.56 o 
  -4   3   6      332.72      387.93      6.75 o 
  -3   3   6       95.90       93.14      3.96 o 
  -2   3   6      243.73      245.43      4.89 o 
  -1   3   6      704.97      682.96      7.22 o 
   0   3   6      260.57      258.96      8.15 o 
   1   3   6      156.34      164.39      3.96 o 
   2   3   6        3.76        2.56      2.33 o 
   3   3   6       76.98       66.60      2.79 o 
   4   3   6      154.16      158.11      5.12 o 
   5   3   6       47.69       44.24      2.33 o 
   6   3   6       67.05       67.53      2.79 o 
   7   3   6        0.38       -0.23      4.66 o 
   8   3   6       77.19       75.68      3.49 o 
  -8   4   6       25.38       28.18      1.63 o 
  -7   4   6        0.01       -1.16      3.96 o 
  -6   4   6        0.85       -0.70      3.73 o 
  -5   4   6       52.92       49.83      2.10 o 
  -4   4   6       63.05       61.47      2.33 o 
  -3   4   6      240.22      222.37      5.12 o 
  -2   4   6     2015.25     2032.33     13.04 o 
  -1   4   6        7.90        8.62      0.70 o 
   0   4   6        0.01        0.81      2.21 o 
   1   4   6      223.35      205.14      4.42 o 
   2   4   6       76.75       81.27      3.26 o 
   3   4   6      125.75      122.48      4.42 o 
   4   4   6        1.76        2.10      3.03 o 
   5   4   6       16.73       18.40      1.16 o 
   6   4   6        0.23        0.00      4.19 o 
   7   4   6        5.52       -1.63      5.12 o 
  -8   5   6       17.47       14.90      1.63 o 
  -7   5   6        7.23        3.73      4.42 o 
  -6   5   6        0.34       -1.40      3.73 o 
  -5   5   6      163.26      157.18      5.59 o 
  -4   5   6       13.09        8.38      0.93 o 
  -3   5   6       34.00       28.64      1.16 o 
  -2   5   6      341.09      329.02      5.82 o 
  -1   5   6      103.50       94.77      3.49 o 
   0   5   6      207.71      211.90      3.29 o 
   1   5   6      488.16      472.69      6.75 o 
   2   5   6      365.44      329.95      6.05 o 
   3   5   6        8.50        9.31      0.93 o 
   4   5   6       39.81       41.68      1.86 o 
   5   5   6       30.63       32.60      1.40 o 
   6   5   6        9.11        6.99      1.16 o 
   7   5   6        0.05       -4.66      4.89 o 
  -8   6   6        5.23        5.12      5.12 o 
  -7   6   6       10.27        5.59      4.66 o 
  -6   6   6       19.23       20.49      1.40 o 
  -5   6   6       94.03      105.25      4.42 o 
  -4   6   6      144.87      140.88      5.12 o 
  -3   6   6      110.55      106.65      4.42 o 
  -2   6   6        1.87        4.66      2.56 o 
  -1   6   6       73.68       79.87      3.03 o 
   0   6   6        9.39        9.83      1.63 o 
   1   6   6      340.48      336.01      6.05 o 
   2   6   6       36.23       34.23      1.63 o 
   3   6   6       35.01       40.98      1.63 o 
   5   6   6        0.38       -1.40      3.73 o 
   6   6   6       12.33        9.08      1.40 o 
   7   6   6        5.05       -5.36      5.36 o 
  -8   7   6        2.50        4.66      4.89 o 
  -7   7   6       10.41        8.62      4.66 o 
  -6   7   6        6.87        6.05      1.16 o 
  -5   7   6       81.08       83.83      3.49 o 
  -4   7   6      305.98      291.53      6.99 o 
  -3   7   6       99.54       94.31      4.19 o 
  -2   7   6      164.62      159.50      4.89 o 
  -1   7   6      440.20      405.16      6.99 o 
   0   7   6      475.44      443.31      5.02 o 
   1   7   6      168.87      169.28      4.89 o 
   2   7   6      478.79      438.46      7.68 o 
   3   7   6       19.25       17.93      0.93 o 
   4   7   6      354.16      320.40      7.68 o 
   5   7   6       45.28       43.08      2.10 o 
   6   7   6       54.71       51.93      2.56 o 
   7   7   6       21.61       23.29      1.63 o 
  -7   8   6        0.24       -2.33      4.89 o 
  -6   8   6       15.62       14.90      1.40 o 
  -5   8   6       23.42       24.22      1.40 o 
  -4   8   6      174.78      203.75      6.29 o 
  -3   8   6      123.22      122.95      4.89 o 
  -2   8   6        8.75        4.89      3.03 o 
  -1   8   6        6.23        8.62      0.93 o 
   0   8   6        0.01        1.62      0.89 o 
   1   8   6      146.32      144.14      5.12 o 
   2   8   6       24.38       23.75      0.93 o 
   3   8   6       91.23       93.84      3.73 o 
   4   8   6        0.27        1.40      3.49 o 
   5   8   6       37.96       39.82      1.63 o 
   6   8   6       44.89       46.34      2.10 o 
   7   8   6       83.18       86.62      3.26 o 
  -7   9   6       10.01        7.68      1.40 o 
  -6   9   6        0.01       -0.93      4.19 o 
  -5   9   6       73.56       74.98      3.03 o 
  -4   9   6        9.51       -4.66      4.89 o 
  -3   9   6        4.37        3.03      3.49 o 
  -2   9   6       24.75       23.98      1.16 o 
  -1   9   6      220.68      163.23      5.36 o 
   0   9   6        0.43       -1.13      2.22 o 
   1   9   6      128.49      103.62      3.73 o 
   2   9   6        0.99        3.73      3.03 o 
   3   9   6       97.99       75.44      3.26 o 
   4   9   6       83.46       77.07      3.73 o 
   5   9   6       21.33       19.33      1.40 o 
   6   9   6       25.30       27.01      1.63 o 
  -7  10   6        1.56       -5.59      5.59 o 
  -6  10   6        2.25        1.86      4.66 o 
  -5  10   6       14.67       15.60      1.40 o 
  -4  10   6       12.54       13.51      1.16 o 
  -3  10   6       77.29       93.84      3.73 o 
  -2  10   6        3.56        4.66      3.49 o 
  -1  10   6      387.33      405.40      8.38 o 
   0  10   6        4.28        4.33      0.90 o 
   1  10   6        2.93        0.00      3.26 o 
   2  10   6        0.69       -0.47      3.49 o 
   3  10   6        2.69        0.47      1.16 o 
   4  10   6       29.25       27.94      1.40 o 
   5  10   6       19.05       20.26      1.40 o 
   6  10   6       29.56       35.39      1.63 o 
  -6  11   6       12.02        7.92      5.36 o 
  -5  11   6       17.87       18.86      1.40 o 
  -4  11   6        4.45        3.49      3.96 o 
  -3  11   6      283.53      266.38      7.45 o 
  -2  11   6      200.35      207.01      6.99 o 
  -1  11   6      189.99      163.93      6.29 o 
   0  11   6      183.36      178.88     18.40 o 
   1  11   6       91.12       72.88      3.26 o 
   2  11   6       92.55       81.96      3.26 o 
   3  11   6      110.81       96.17      3.73 o 
   4  11   6       30.85       33.07      1.40 o 
   5  11   6       56.84       52.62      1.63 o 
  -6  12   6       25.74       33.30      1.63 o 
  -5  12   6        0.75        7.68      4.66 o 
  -4  12   6        8.35        7.22      1.40 o 
  -3  12   6        1.47       -2.33      4.19 o 
  -2  12   6        3.50        5.36      4.19 o 
  -1  12   6       22.50       21.89      1.40 o 
   0  12   6        3.75        5.37      1.12 o 
   1  12   6       25.62       24.22      1.16 o 
   2  12   6       83.89       84.06      3.49 o 
   3  12   6        0.16        1.16      4.42 o 
   4  12   6       68.15       67.53      3.26 o 
   5  12   6       38.23       44.94      1.86 o 
  -5  13   6       25.29       25.38      1.63 o 
  -4  13   6      104.07      109.67      4.66 o 
  -3  13   6        1.13       -4.19      4.42 o 
  -2  13   6       78.22       77.31      3.26 o 
  -1  13   6       29.49       28.87      1.40 o 
   0  13   6       12.74       11.12      0.82 o 
   1  13   6        9.14        8.15      1.16 o 
   2  13   6       38.42       41.91      1.86 o 
   3  13   6       36.41       33.07      1.63 o 
   4  13   6      121.26      138.31      5.36 o 
  -4  14   6        1.97        0.93      5.36 o 
  -3  14   6       66.71       73.35      2.56 o 
  -2  14   6        0.00        3.96      4.89 o 
  -1  14   6       27.73       31.90      1.63 o 
   0  14   6        0.00        1.98      4.42 o 
   1  14   6       70.81       85.69      3.49 o 
   2  14   6       75.34       80.10      2.79 o 
   3  14   6       31.78       39.35      1.86 o 
  -2  15   6        1.65       -2.56      4.89 o 
  -1  15   6        1.11        1.86      4.89 o 
   0  15   6        0.23       -1.54      4.31 o 
   1  15   6       51.25       57.51      2.10 o 
  -9   0   7       18.75       21.42      1.63 o 
  -7   0   7      171.72      167.65      6.75 o 
  -5   0   7        1.27        2.56      3.03 o 
  -3   0   7     1325.78     1767.12     12.57 o 
  -1   0   7     2807.01     2935.10     14.44 o 
   1   0   7     1786.75     1969.46     12.34 o 
   3   0   7      417.34      471.76      7.22 o 
   5   0   7       43.19       40.52      1.63 o 
   7   0   7       12.15        8.38      5.12 o 
  -9   1   7       16.07       17.00      1.63 o 
  -8   1   7       12.70       15.60      1.40 o 
  -7   1   7       31.96       37.26      1.40 o 
  -6   1   7      118.78      124.11      5.36 o 
  -5   1   7       22.07       23.75      0.93 o 
  -4   1   7       12.83       13.19      1.40 o 
  -3   1   7      246.48      255.67      5.36 o 
  -2   1   7       30.88       35.39      1.40 o 
  -1   1   7      138.03      175.34      4.19 o 
   0   1   7       39.69       33.60      1.40 o 
   1   1   7      475.75      510.41      6.52 o 
   2   1   7       10.15        5.59      0.70 o 
   3   1   7        0.37       -1.63      2.79 o 
   4   1   7      250.05      259.40      6.52 o 
   5   1   7        2.17        2.56      3.73 o 
   6   1   7       38.57       39.35      1.40 o 
   7   1   7        0.29        2.33      4.66 o 
  -9   2   7        1.90       -2.33      5.82 o 
  -8   2   7        0.24       -5.12      5.12 o 
  -7   2   7        1.01       -3.26      4.42 o 
  -6   2   7       31.19       36.56      1.40 o 
  -5   2   7       14.11       16.77      0.93 o 
  -4   2   7       10.60       13.51      0.93 o 
  -3   2   7       18.09       29.81      1.16 o 
  -2   2   7      121.48      106.41      3.73 o 
  -1   2   7        0.09        0.23      2.33 o 
   0   2   7      274.16      314.40      3.96 o 
   1   2   7        1.95       -1.63      2.10 o 
   2   2   7      315.78      316.68      5.82 o 
   3   2   7       15.46       16.07      0.93 o 
   4   2   7      130.66      129.47      5.12 o 
   5   2   7       49.75       46.10      1.86 o 
   6   2   7       33.33       34.00      1.40 o 
   7   2   7       43.62       41.91      1.63 o 
  -8   3   7       49.05       50.06      1.63 o 
  -7   3   7       13.28        7.68      4.66 o 
  -6   3   7        3.14        3.49      1.16 o 
  -5   3   7       57.99       62.17      2.79 o 
  -4   3   7        0.01        1.16      2.79 o 
  -3   3   7      164.59      177.90      4.66 o 
  -2   3   7      676.60      693.90      7.92 o 
  -1   3   7       41.40       47.04      1.86 o 
   0   3   7      531.02      521.15      4.77 o 
   1   3   7       17.67       17.46      0.70 o 
   2   3   7       22.58       20.96      0.93 o 
   3   3   7      556.66      526.71      8.15 o 
   4   3   7       77.32       75.21      3.26 o 
   5   3   7      119.77      118.99      5.36 o 
   6   3   7      184.64      173.01      6.99 o 
   7   3   7        6.22        3.26      4.89 o 
  -8   4   7       41.20       37.72      1.86 o 
  -7   4   7      110.54      105.25      4.19 o 
  -6   4   7       34.91       33.53      1.63 o 
  -5   4   7       26.24       20.03      1.16 o 
  -4   4   7       12.44       10.71      0.93 o 
  -3   4   7       30.07       22.59      1.16 o 
  -2   4   7        1.16        3.03      2.56 o 
  -1   4   7      384.19      391.89      6.29 o 
   0   4   7       19.44       21.00      0.93 o 
   1   4   7        0.60        0.70      2.33 o 
   2   4   7      621.69      579.10      7.92 o 
   3   4   7      223.12      213.99      5.82 o 
   4   4   7      690.19      658.27     10.01 o 
   5   4   7        1.50        0.23      3.73 o 
   6   4   7      253.04      239.37      7.92 o 
   7   4   7       44.49       47.73      1.86 o 
  -8   5   7        0.12       -4.19      5.12 o 
  -7   5   7        0.00        6.75      3.96 o 
  -6   5   7        0.59       -3.03      3.96 o 
  -5   5   7        2.77        5.36      3.96 o 
  -4   5   7        0.60        1.63      0.93 o 
  -3   5   7        9.59        8.62      0.93 o 
  -2   5   7      330.21      348.81      6.29 o 
  -1   5   7       28.73       33.76      1.40 o 
   0   5   7      364.60      336.61      4.28 o 
   1   5   7       24.68       22.82      0.93 o 
   2   5   7     2151.29     2110.81     15.14 o 
   3   5   7       91.40       87.55      3.96 o 
   4   5   7      649.08      655.25     10.01 o 
   5   5   7       70.57       68.92      2.33 o 
   6   5   7      109.57      108.51      4.42 o 
   7   5   7        5.92        8.15      5.12 o 
  -8   6   7        0.22       -5.12      5.12 o 
  -7   6   7        1.42       -1.16      4.66 o 
  -6   6   7       13.67       10.71      1.16 o 
  -5   6   7        0.40       -2.10      3.73 o 
  -4   6   7        2.22        2.33      3.26 o 
  -3   6   7       11.75       11.41      0.93 o 
  -2   6   7       26.10       25.61      0.93 o 
  -1   6   7       24.81       21.66      0.93 o 
   0   6   7       63.58       75.54      3.61 o 
   1   6   7       67.14       65.43      2.79 o 
   2   6   7      547.73      536.26      8.38 o 
   3   6   7        0.04        0.93      3.03 o 
   4   6   7      355.68      330.42      7.92 o 
   5   6   7        7.72        7.45      1.16 o 
   6   6   7      130.79      132.03      5.12 o 
   7   6   7        6.34        6.05      1.63 o 
  -8   7   7       13.28       13.27      1.63 o 
  -7   7   7       24.81       24.22      1.63 o 
  -6   7   7      121.05      115.03      5.12 o 
  -5   7   7       14.10       17.93      1.16 o 
  -4   7   7        1.20        1.40      3.49 o 
  -3   7   7        0.15        3.26      3.03 o 
  -2   7   7      271.07      233.09      5.59 o 
  -1   7   7       11.32       13.97      0.93 o 
   0   7   7      681.60      606.32     24.57 o 
   1   7   7      199.34      190.94      5.59 o 
   2   7   7      106.28      118.99      4.89 o 
   3   7   7      101.24      105.02      4.19 o 
   4   7   7      111.19      110.84      4.19 o 
   5   7   7       87.89       86.85      4.19 o 
   6   7   7       47.28       44.71      2.10 o 
   7   7   7       29.36       24.45      1.63 o 
  -7   8   7        8.37        9.55      1.40 o 
  -6   8   7       30.87       28.18      1.40 o 
  -5   8   7       42.63       44.01      1.63 o 
  -4   8   7       50.02       48.67      2.10 o 
  -3   8   7      319.72      320.87      7.22 o 
  -2   8   7      134.12      124.34      4.89 o 
  -1   8   7        1.57        0.93      0.93 o 
   0   8   7        0.00       -2.10      2.14 o 
   1   8   7       11.74        5.59      3.26 o 
   2   8   7        0.67       -3.49      3.49 o 
   3   8   7       81.71       78.47      3.49 o 
   4   8   7       11.67       12.11      1.16 o 
   5   8   7       27.87       29.57      1.40 o 
   6   8   7       28.53       28.87      1.63 o 
  -7   9   7        5.12        5.82      4.89 o 
  -6   9   7        0.65       -2.10      4.66 o 
  -5   9   7       36.74       36.32      1.40 o 
  -4   9   7      129.97      128.07      5.12 o 
  -3   9   7      404.92      392.12      8.62 o 
  -2   9   7        0.88        2.33      0.93 o 
  -1   9   7      368.99      298.98      6.75 o 
   0   9   7        0.39        1.58      2.22 o 
   1   9   7       93.76       99.66      4.19 o 
   2   9   7       17.84       14.20      0.93 o 
   3   9   7      105.24      103.62      3.96 o 
   4   9   7      120.99      109.21      4.66 o 
   5   9   7        3.34        4.19      4.66 o 
   6   9   7        8.59        8.62      1.63 o 
  -6  10   7       31.96       31.67      1.63 o 
  -5  10   7        0.99       -0.23      3.96 o 
  -4  10   7       82.42       87.09      3.49 o 
  -3  10   7      102.46      109.21      3.73 o 
  -2  10   7       60.97       59.14      2.56 o 
  -1  10   7      343.72      291.07      7.68 o 
   0  10   7       91.87       90.69      3.49 o 
   1  10   7      258.39      224.00      6.52 o 
   2  10   7       67.12       66.60      2.79 o 
   3  10   7       18.48       14.20      1.16 o 
   4  10   7        8.62        4.42      4.66 o 
   5  10   7        0.09       -4.42      5.12 o 
  -6  11   7       19.37       23.52      1.63 o 
  -5  11   7      109.66      101.29      3.96 o 
  -4  11   7        1.17        2.79      4.19 o 
  -3  11   7       72.33       57.75      2.33 o 
  -2  11   7        0.02        2.33      3.73 o 
  -1  11   7       39.40       48.20      1.63 o 
   0  11   7       70.85       65.87      1.72 o 
   1  11   7        0.05        2.33      3.73 o 
   2  11   7       66.82       60.54      2.56 o 
   3  11   7        5.14        3.73      4.19 o 
   4  11   7        2.36       -1.16      4.89 o 
   5  11   7       14.25       15.14      1.63 o 
  -5  12   7        3.45        4.19      4.89 o 
  -4  12   7       18.57       20.72      1.40 o 
  -3  12   7        4.29        2.33      4.42 o 
  -2  12   7      125.79      113.17      4.66 o 
  -1  12   7       81.71       78.01      3.26 o 
   0  12   7      116.92      120.97      3.46 o 
   1  12   7       45.53       49.36      1.86 o 
   2  12   7       23.78       23.52      1.40 o 
   3  12   7       25.94       24.22      1.40 o 
   4  12   7        5.37        0.93      4.66 o 
  -4  13   7       31.18       34.00      1.63 o 
  -3  13   7       33.91       39.35      1.63 o 
  -2  13   7        0.36        4.66      4.42 o 
  -1  13   7       10.49        3.49      4.66 o 
   0  13   7       15.02       15.30      0.99 o 
   1  13   7       23.94       26.08      1.40 o 
   2  13   7        0.06       -1.40      4.42 o 
   3  13   7        7.87        4.42      5.12 o 
  -3  14   7       67.62       74.05      3.26 o 
  -2  14   7       88.60       89.65      3.49 o 
  -1  14   7       65.24       64.50      3.26 o 
   0  14   7        0.01       -3.29      3.29 o 
   1  14   7        4.49        5.12      4.66 o 
   2  14   7       74.81       80.80      3.49 o 
  -1  15   7       37.64       40.28      1.86 o 
   0  15   7       57.68       60.08      1.81 o 
  -8   0   8       69.85       75.44      3.26 o 
  -6   0   8      377.68      392.59      8.85 o 
  -4   0   8      568.63      557.22      8.38 o 
  -2   0   8        0.09        2.56      2.33 o 
   0   0   8      819.35      921.84      8.03 o 
   2   0   8     1194.65     1178.00     11.18 o 
   4   0   8        2.50        3.96      0.93 o 
   6   0   8        2.03       -3.49      4.42 o 
  -8   1   8       28.66       30.50      1.63 o 
  -7   1   8        7.24        4.42      4.66 o 
  -6   1   8        1.13       -4.66      4.66 o 
  -5   1   8      328.09      327.62      7.22 o 
  -4   1   8      939.56      903.23     10.25 o 
  -3   1   8      428.87      429.85      6.99 o 
  -2   1   8      951.05      986.60      9.55 o 
  -1   1   8       13.75        3.73      2.33 o 
   0   1   8      308.08      317.50      3.87 o 
   1   1   8       45.76       33.53      1.63 o 
   2   1   8      124.53      126.44      4.42 o 
   3   1   8       10.70       11.18      0.93 o 
   4   1   8       68.65       67.29      3.03 o 
   5   1   8      125.41      130.86      5.36 o 
   6   1   8        0.06       -1.40      4.19 o 
   7   1   8        6.45        2.95      5.82 o 
  -8   2   8        0.00       -2.10      4.89 o 
  -7   2   8       86.70       82.43      3.49 o 
  -6   2   8       25.66       26.31      1.40 o 
  -5   2   8      659.20      624.04      9.55 o 
  -4   2   8       31.17       38.65      1.40 o 
  -3   2   8       39.18       29.81      1.16 o 
  -2   2   8       28.10       26.78      0.93 o 
  -1   2   8       47.20       34.23      1.40 o 
   0   2   8       12.52       12.00      0.49 o 
   1   2   8       20.79       21.19      0.70 o 
   2   2   8      109.24      105.95      4.19 o 
   3   2   8      162.16      157.87      5.36 o 
   4   2   8       11.56       13.27      1.16 o 
   5   2   8       24.42       23.75      1.16 o 
   6   2   8       84.35       87.32      3.49 o 
   7   2   8       27.24       23.75      1.63 o 
  -8   3   8       25.05       24.68      1.63 o 
  -7   3   8      299.57      285.71      8.38 o 
  -6   3   8      138.45      148.33      6.05 o 
  -5   3   8       37.34       38.89      1.63 o 
  -4   3   8      124.81      121.78      4.66 o 
  -3   3   8      148.81      152.98      4.42 o 
  -2   3   8       22.63       28.87      1.40 o 
  -1   3   8       36.50       35.86      1.40 o 
   0   3   8     1457.78     1396.56     12.81 o 
   1   3   8        0.25        0.47      2.56 o 
   2   3   8      447.44      447.54      7.45 o 
   3   3   8        0.06       -1.16      3.26 o 
   4   3   8       44.03       41.68      1.86 o 
   5   3   8      167.48      167.89      6.29 o 
   6   3   8       65.01       63.10      2.79 o 
   7   3   8       64.04       61.47      3.03 o 
  -8   4   8       53.63       53.79      2.33 o 
  -7   4   8       14.71        8.62      4.66 o 
  -6   4   8        0.04       -0.70      4.19 o 
  -5   4   8       46.10       47.04      1.86 o 
  -4   4   8        8.72       10.01      0.93 o 
  -3   4   8        1.09        0.23      2.79 o 
  -2   4   8      210.48      220.74      5.36 o 
  -1   4   8      368.97      382.81      6.52 o 
   0   4   8     1173.65     1091.22      7.33 o 
   1   4   8       20.67       23.75      1.16 o 
   2   4   8      456.43      440.79      7.68 o 
   3   4   8      116.20      116.66      4.66 o 
   4   4   8      619.48      587.25     10.01 o 
   5   4   8      158.98      154.85      6.29 o 
   6   4   8       49.39       47.04      1.86 o 
   7   4   8       57.39       68.92      1.86 o 
  -8   5   8       29.68       28.64      1.63 o 
  -7   5   8        0.06        5.59      4.66 o 
  -6   5   8       62.26       60.54      3.26 o 
  -5   5   8       23.01       24.22      1.16 o 
  -4   5   8       74.60       67.29      3.03 o 
  -3   5   8       10.45       13.97      0.93 o 
  -2   5   8        0.00        0.70      0.93 o 
  -1   5   8      130.88      119.45      4.42 o 
   0   5   8       26.98       29.59      0.82 o 
   2   5   8       48.05       45.41      2.33 o 
   3   5   8      167.84      171.15      5.82 o 
   4   5   8        7.78        5.12      3.73 o 
   5   5   8      164.34      164.16      6.52 o 
   6   5   8       25.02       24.68      1.63 o 
   7   5   8        9.43        5.82      5.59 o 
  -8   6   8        8.29        9.78      1.63 o 
  -7   6   8       15.42       14.20      1.40 o 
  -6   6   8      167.75      154.38      6.52 o 
  -5   6   8      106.09      108.51      3.96 o 
  -4   6   8       17.24       13.74      0.93 o 
  -3   6   8        6.39        7.68      0.93 o 
  -2   6   8     2027.38     1868.87     14.67 o 
  -1   6   8       58.02       57.98      2.56 o 
   0   6   8     3215.69     2928.37     76.84 o 
   1   6   8      434.25      412.61      7.45 o 
   2   6   8      557.98      536.03      8.85 o 
   3   6   8      282.78      270.34      7.22 o 
   4   6   8       79.18       72.42      3.26 o 
   5   6   8       53.73       50.53      2.33 o 
   6   6   8        6.07        8.62      4.89 o 
  -7   7   8        7.57        2.79      5.12 o 
  -6   7   8       10.23       13.04      1.40 o 
  -5   7   8      123.76      115.26      5.12 o 
  -4   7   8      103.74      109.67      4.19 o 
  -3   7   8      229.27      196.29      6.05 o 
  -2   7   8      532.42      475.25      8.38 o 
  -1   7   8      133.57      120.38      4.66 o 
   0   7   8      174.19      170.58     11.88 o 
   1   7   8        4.71        2.79      3.26 o 
   2   7   8       77.07       77.77      3.03 o 
   3   7   8      226.13      220.51      6.99 o 
   4   7   8        8.62        7.45      1.16 o 
   5   7   8      137.58      123.18      5.82 o 
   6   7   8       44.05       47.27      1.86 o 
  -7   8   8       18.85       20.72      1.63 o 
  -6   8   8        0.13        1.63      4.42 o 
  -5   8   8        0.83        2.79      4.19 o 
  -4   8   8        1.51        4.19      3.96 o 
  -3   8   8       17.51       28.87      1.16 o 
  -2   8   8      211.13      211.43      6.05 o 
  -1   8   8        5.73        6.75      0.93 o 
   0   8   8      222.53      203.96      9.66 o 
   1   8   8        2.44        4.66      0.93 o 
   2   8   8       18.94       17.93      1.16 o 
   3   8   8        0.06       -3.73      3.73 o 
   4   8   8       36.36       37.26      1.86 o 
   5   8   8        0.14        4.42      4.42 o 
   6   8   8        7.66        8.38      5.12 o 
  -7   9   8       18.53       14.67      1.63 o 
  -6   9   8       27.80       24.45      1.63 o 
  -5   9   8       54.95       53.56      1.86 o 
  -4   9   8       48.92       46.57      1.86 o 
  -3   9   8       25.65       27.94      1.40 o 
  -2   9   8      165.96      147.63      6.05 o 
  -1   9   8       13.67       15.37      1.16 o 
   0   9   8       51.12       42.96      1.32 o 
   1   9   8      246.09      226.10      6.52 o 
   2   9   8       56.57       54.49      2.10 o 
   3   9   8        8.62        1.86      4.19 o 
   4   9   8        6.12        5.12      4.19 o 
   5   9   8       28.10       30.50      1.63 o 
  -6  10   8        5.94        3.49      5.36 o 
  -5  10   8       69.04       67.53      3.49 o 
  -4  10   8       15.86       20.26      1.40 o 
  -3  10   8       16.54       16.53      1.16 o 
  -2  10   8       20.33       18.16      1.40 o 
  -1  10   8      267.14      272.67      7.68 o 
   0  10   8       57.31       45.78      1.29 o 
   1  10   8        3.91        4.89      1.16 o 
   2  10   8      104.52       94.77      3.73 o 
   3  10   8       19.08       15.14      1.40 o 
   4  10   8        3.63        3.73      1.40 o 
   5  10   8        0.60       -4.89      4.89 o 
  -6  11   8        5.93       -1.16      5.59 o 
  -5  11   8       55.75       60.08      2.10 o 
  -4  11   8        1.50       -1.40      4.89 o 
  -3  11   8      147.25      143.67      5.36 o 
  -2  11   8        0.87       -1.16      3.96 o 
  -1  11   8       15.14       17.23      1.16 o 
   0  11   8      268.09      250.20      5.36 o 
   1  11   8      189.05      193.50      6.99 o 
   2  11   8       83.21       88.02      3.49 o 
   3  11   8        0.09        1.86      1.40 o 
   4  11   8       14.48       13.51      1.63 o 
  -5  12   8       84.30       90.58      3.49 o 
  -4  12   8       40.84       44.47      2.10 o 
  -3  12   8       19.94       19.56      1.40 o 
  -2  12   8        0.62       -0.23      3.96 o 
  -1  12   8       77.71       74.98      3.26 o 
   0  12   8       35.90       32.77      1.06 o 
   1  12   8      117.42      122.48      5.12 o 
   2  12   8        3.26        8.38      4.66 o 
   3  12   8       72.86       74.75      3.26 o 
   4  12   8        0.85        0.00      5.12 o 
  -4  13   8        2.12        0.93      5.12 o 
  -3  13   8       11.26        4.66      4.89 o 
  -2  13   8       42.11       39.58      1.63 o 
  -1  13   8        8.08        7.45      4.66 o 
   0  13   8        5.99        4.26      1.34 o 
   1  13   8       11.90        1.63      5.12 o 
   2  13   8       16.25       17.00      1.40 o 
   3  13   8        1.19       -5.12      5.36 o 
  -3  14   8        2.28        1.40      5.12 o 
  -2  14   8       19.02       16.77      1.63 o 
  -1  14   8       37.53       38.42      1.63 o 
   0  14   8      215.73      236.67      6.09 o 
   1  14   8        2.11        2.79      4.89 o 
  -7   0   9       68.86       63.34      3.03 o 
  -5   0   9      104.03      107.11      4.42 o 
  -3   0   9      840.33      826.39      9.78 o 
  -1   0   9        8.63        8.85      0.70 o 
   1   0   9       64.64       94.54      3.49 o 
   3   0   9       18.24       24.45      1.16 o 
   5   0   9      112.52      108.97      5.36 o 
   7   0   9        0.11        1.16      5.12 o 
  -8   1   9       22.62       22.59      1.63 o 
  -7   1   9        9.73        9.31      1.40 o 
  -6   1   9        2.00        3.03      4.19 o 
  -5   1   9       99.09      104.55      3.96 o 
  -4   1   9       19.35       23.29      0.93 o 
  -3   1   9       15.23       15.83      0.93 o 
  -2   1   9        2.82        4.66      0.70 o 
  -1   1   9       37.14       48.20      2.10 o 
   0   1   9        1.81        1.16      1.81 o 
   1   1   9        5.13       -0.23      2.79 o 
   2   1   9      337.56      338.33      6.75 o 
   3   1   9       27.50       34.46      1.40 o 
   4   1   9       26.19       24.68      1.16 o 
   5   1   9       10.53        9.08      1.16 o 
   6   1   9       10.14        8.62      1.40 o 
   7   1   9       90.23       82.66      3.96 o 
  -8   2   9        0.93        0.70      1.63 o 
  -7   2   9        9.43       11.41      1.40 o 
  -6   2   9      111.87      118.75      5.12 o 
  -5   2   9        1.12       -3.73      3.96 o 
  -4   2   9        1.68       -2.56      3.26 o 
  -3   2   9      340.48      361.62      6.99 o 
  -2   2   9       12.88       16.53      0.93 o 
  -1   2   9     1130.92     1114.66     10.71 o 
   0   2   9        0.14        0.97      1.79 o 
   1   2   9      393.44      377.69      6.75 o 
   2   2   9       92.71       99.43      4.19 o 
   3   2   9       38.20       35.39      1.86 o 
   4   2   9      113.75      111.77      4.42 o 
   5   2   9        6.98        8.62      1.16 o 
   6   2   9        1.54        0.47      4.89 o 
   7   2   9       29.12       34.23      1.63 o 
  -8   3   9       25.85       25.61      1.63 o 
  -7   3   9        4.53        5.82      4.42 o 
  -6   3   9        1.19        6.75      4.42 o 
  -5   3   9        1.21        0.23      3.96 o 
  -4   3   9       43.56       52.62      1.86 o 
  -3   3   9      499.16      498.07      7.92 o 
  -2   3   9     1105.26     1030.84     10.48 o 
  -1   3   9      274.37      263.36      5.82 o 
   0   3   9      770.01      771.84     16.53 o 
   1   3   9       76.52       76.38      2.79 o 
   2   3   9       57.39       57.51      2.79 o 
   3   3   9        1.75        3.03      3.26 o 
   4   3   9       83.81       83.13      3.73 o 
   5   3   9       22.78       23.29      1.40 o 
   6   3   9        4.25        4.66      4.89 o 
   7   3   9        0.97       -3.49      5.36 o 
  -8   4   9        6.42        6.29      1.63 o 
  -7   4   9        9.08        8.85      4.89 o 
  -6   4   9       27.80       26.78      1.40 o 
  -5   4   9        3.97        1.63      3.96 o 
  -4   4   9       11.40       13.27      1.16 o 
  -3   4   9        8.76        8.38      0.93 o 
  -2   4   9       45.29       40.98      2.10 o 
  -1   4   9      672.48      632.19      8.62 o 
   0   4   9      800.04      761.03     26.55 o 
   1   4   9      500.83      496.91      8.15 o 
   2   4   9      293.42      312.72      6.99 o 
   3   4   9      668.99      653.15     10.01 o 
   4   4   9       53.44       54.25      2.79 o 
   5   4   9       62.36       59.84      3.03 o 
   6   4   9       33.47       35.16      1.63 o 
  -8   5   9        7.30        5.59      5.36 o 
  -7   5   9        0.14       -5.12      5.12 o 
  -6   5   9        0.75       -0.70      4.19 o 
  -5   5   9      168.33      179.76      6.99 o 
  -4   5   9      308.68      319.94      7.92 o 
  -3   5   9       47.46       50.30      2.10 o 
  -2   5   9      908.43      801.24     10.01 o 
  -1   5   9       33.78       28.18      1.16 o 
   0   5   9      760.62      714.20      6.67 o 
   1   5   9      103.79       92.21      3.49 o 
   2   5   9     1531.05     1485.83     14.44 o 
   3   5   9        2.29        1.40      3.73 o 
   4   5   9      103.43      103.85      4.19 o 
   5   5   9        6.10        5.82      3.96 o 
   6   5   9        9.34        3.03      5.36 o 
  -7   6   9       37.48       35.16      1.63 o 
  -6   6   9       26.07       28.87      1.40 o 
  -5   6   9       61.80       66.60      2.79 o 
  -4   6   9      507.25      526.25     10.01 o 
  -3   6   9       41.70       38.42      1.63 o 
  -2   6   9      183.55      243.80      6.29 o 
  -1   6   9      215.50      186.75      5.82 o 
   0   6   9      238.20      237.55     18.16 o 
   1   6   9       51.12       54.95      2.33 o 
   2   6   9       10.49       11.41      1.16 o 
   3   6   9      301.75      315.75      7.92 o 
   4   6   9       53.34       50.76      2.10 o 
   5   6   9      292.82      282.68      9.08 o 
   6   6   9        0.04        6.52      4.89 o 
  -7   7   9       60.15       56.58      2.79 o 
  -6   7   9      106.96       98.96      3.73 o 
  -5   7   9       98.94       91.05      3.73 o 
  -4   7   9      276.79      356.96      8.62 o 
  -3   7   9      291.37      269.64      7.45 o 
  -2   7   9      109.46      105.25      4.19 o 
  -1   7   9       62.46       58.91      2.79 o 
   0   7   9      136.02      131.34      7.92 o 
   1   7   9       34.28       30.74      1.40 o 
   2   7   9       29.33       27.48      1.16 o 
   3   7   9        2.71        2.56      3.96 o 
   4   7   9        4.15        2.10      3.96 o 
   5   7   9       48.72       51.46      2.56 o 
   6   7   9       32.99       34.00      1.63 o 
  -7   8   9        9.03        9.08      5.59 o 
  -6   8   9       11.73       11.41      1.40 o 
  -5   8   9        0.54        5.82      3.73 o 
  -4   8   9       38.54       38.65      2.10 o 
  -3   8   9       20.39       19.33      1.40 o 
  -2   8   9      344.81      344.39      8.15 o 
  -1   8   9      160.81      156.24      6.05 o 
   0   8   9       12.49       12.36      0.82 o 
   1   8   9        3.63        4.89      3.49 o 
   2   8   9        0.28       -1.63      3.49 o 
   3   8   9      186.67      180.69      6.75 o 
   4   8   9       49.26       49.60      2.10 o 
   5   8   9       12.36        4.89      5.36 o 
  -6   9   9        0.24       -3.45      3.54 o 
  -5   9   9       21.44       22.35      1.40 o 
  -4   9   9       56.26       64.97      2.33 o 
  -3   9   9       61.66       63.10      2.56 o 
  -2   9   9        1.85        3.96      1.16 o 
  -1   9   9       23.38       24.22      1.16 o 
   0   9   9       57.33       47.61      1.45 o 
   1   9   9       13.52       13.74      1.16 o 
   2   9   9      269.60      275.93      7.68 o 
   3   9   9       27.51       28.41      1.40 o 
   4   9   9       85.52       88.02      4.19 o 
   5   9   9      202.62      205.61      8.38 o 
  -6  10   9        3.97        2.56      4.89 o 
  -5  10   9        3.49        5.82      4.66 o 
  -4  10   9        6.82        7.45      4.19 o 
  -3  10   9       24.82       26.55      1.40 o 
  -2  10   9      103.32      102.22      3.96 o 
  -1  10   9       72.55       71.72      3.49 o 
   0  10   9        6.41        6.00      1.12 o 
   1  10   9       22.15       26.78      1.16 o 
   2  10   9       14.19       12.34      1.16 o 
   3  10   9       58.46       68.92      2.79 o 
   4  10   9       41.14       45.64      2.33 o 
  -5  11   9        0.10       -5.59      5.59 o 
  -4  11   9        6.22        7.45      1.40 o 
  -3  11   9       42.62       35.63      1.63 o 
  -2  11   9       11.62        2.10      4.42 o 
  -1  11   9       14.05       15.14      1.16 o 
   0  11   9        1.78       -2.17      2.88 o 
   1  11   9       15.12       15.83      1.40 o 
   2  11   9       12.65       14.67      1.40 o 
   3  11   9      112.34      122.48      5.36 o 
   4  11   9        3.96       -0.93      5.36 o 
  -4  12   9        8.22       -0.70      5.12 o 
  -3  12   9       10.49       10.48      1.40 o 
  -2  12   9       34.50       30.27      1.63 o 
  -1  12   9        0.22       -3.03      4.66 o 
   0  12   9        3.77        3.70      3.28 o 
   1  12   9      194.37      212.36      7.92 o 
   2  12   9       11.84       15.83      1.40 o 
   3  12   9        0.69        6.52      4.42 o 
  -3  13   9       64.55       66.60      2.33 o 
  -2  13   9      126.13      134.82      5.36 o 
  -1  13   9      126.54      128.77      5.36 o 
   0  13   9        9.89        9.18      1.63 o 
   1  13   9        0.00       -0.70      4.89 o 
   2  13   9        1.14       -5.36      5.36 o 
  -1  14   9       62.70       61.94      2.79 o 
   0  14   9       26.94       28.04      1.63 o 
  -8   0  10        2.82        3.26      5.36 o 
  -6   0  10       23.14       26.78      1.40 o 
  -4   0  10       91.55       99.66      4.42 o 
  -2   0  10       34.04       32.13      1.40 o 
   0   0  10      180.83      156.96      6.29 o 
   2   0  10      360.24      337.40      7.22 o 
   4   0  10      683.27      672.48     11.41 o 
   6   0  10       86.48       88.95      3.96 o 
  -8   1  10       89.91       92.21      4.19 o 
  -7   1  10        0.11       -3.49      4.89 o 
  -6   1  10      244.91      245.19      7.92 o 
  -5   1  10      112.49      107.81      5.36 o 
  -4   1  10        0.05       -0.47      3.49 o 
  -3   1  10      367.40      347.18      6.99 o 
  -2   1  10       39.56       45.17      1.86 o 
  -1   1  10      139.60      127.84      4.42 o 
   0   1  10        1.53        1.75      1.98 o 
   1   1  10      289.59      252.18      6.05 o 
   2   1  10        2.53        5.12      3.03 o 
   3   1  10      140.78      127.37      4.89 o 
   4   1  10       43.73       39.58      1.86 o 
   5   1  10        2.81        6.05      4.19 o 
   6   1  10      204.22      195.60      7.92 o 
  -8   2  10       32.71       30.97      1.86 o 
  -7   2  10       12.57       15.14      1.40 o 
  -6   2  10      276.79      271.04      8.15 o 
  -5   2  10      237.48      240.07      7.45 o 
  -4   2  10      268.96      266.62      6.99 o 
  -3   2  10       39.16       42.84      1.40 o 
  -2   2  10        5.84        5.59      0.93 o 
  -1   2  10      152.36      128.77      4.66 o 
   0   2  10      308.00      322.86      4.69 o 
   1   2  10       69.12       61.01      2.79 o 
   2   2  10       24.99       27.01      1.16 o 
   3   2  10      198.74      194.43      6.52 o 
   4   2  10        7.08       10.48      1.16 o 
   5   2  10      140.08      132.73      5.12 o 
   6   2  10        4.14        4.19      5.12 o 
  -8   3  10        9.22        2.10      5.82 o 
  -7   3  10        8.08        0.70      5.12 o 
  -6   3  10       44.19       42.61      1.63 o 
  -5   3  10       28.01       27.01      1.40 o 
  -4   3  10       66.17       71.25      2.79 o 
  -3   3  10      399.59      362.32      7.45 o 
  -2   3  10      258.82      255.90      6.29 o 
  -1   3  10       16.24       16.30      0.93 o 
   0   3  10      125.57      120.37      3.37 o 
   1   3  10       22.70       25.15      0.93 o 
   2   3  10       11.21       12.57      0.93 o 
   3   3  10       36.62       38.89      1.63 o 
   4   3  10       73.35       71.95      2.56 o 
   5   3  10       25.41       25.38      1.40 o 
   6   3  10       18.93       18.86      1.63 o 
  -8   4  10        0.44        6.05      5.12 o 
  -7   4  10       11.86       10.25      1.63 o 
  -6   4  10      225.08      209.80      7.68 o 
  -5   4  10       55.14       55.19      1.86 o 
  -4   4  10     1031.85     1026.41     13.04 o 
  -3   4  10      227.09      203.51      6.29 o 
  -2   4  10      308.65      359.29      7.22 o 
  -1   4  10      828.39      737.68      9.78 o 
   0   4  10      124.73      115.24     11.29 o 
   1   4  10      453.21      423.56      8.15 o 
   2   4  10       45.14       42.61      1.86 o 
   3   4  10        6.80        6.52      1.16 o 
   4   4  10        8.96        9.31      1.16 o 
   5   4  10       14.77       17.00      1.40 o 
   6   4  10       22.11       22.82      1.63 o 
  -7   5  10       62.89       57.28      2.10 o 
  -6   5  10        0.37       -0.93      4.19 o 
  -5   5  10       37.38       36.79      1.40 o 
  -4   5  10      174.32      175.34      6.52 o 
  -3   5  10       65.43       71.95      2.79 o 
  -2   5  10       35.16       32.60      1.40 o 
  -1   5  10      284.11      279.89      6.75 o 
   0   5  10      179.07      170.67      9.20 o 
   1   5  10     2125.21     2028.14     16.77 o 
   2   5  10      250.25      243.56      6.75 o 
   3   5  10      899.19      869.94     12.34 o 
   4   5  10       25.48       21.19      1.40 o 
   5   5  10       40.49       41.91      1.63 o 
   6   5  10       31.13       31.44      1.63 o 
  -7   6  10        1.93        3.49      5.36 o 
  -6   6  10       15.19       14.20      1.40 o 
  -5   6  10      109.73       90.58      4.19 o 
  -4   6  10      181.18      186.28      6.99 o 
  -3   6  10       64.88       63.80      2.33 o 
  -2   6  10      399.51      398.41      8.38 o 
  -1   6  10      241.66      216.32      6.52 o 
   0   6  10      162.56      163.16      4.11 o 
   1   6  10      246.29      247.75      6.75 o 
   2   6  10      140.04      140.18      5.36 o 
   3   6  10        3.38        4.19      1.16 o 
   4   6  10      127.48      117.59      5.36 o 
   5   6  10        1.44       -2.79      5.12 o 
   6   6  10       14.84       18.86      1.63 o 
  -7   7  10        6.87        6.29      5.36 o 
  -6   7  10      101.46      104.32      3.96 o 
  -5   7  10       11.12        6.75      4.66 o 
  -4   7  10      188.86      191.64      6.75 o 
  -3   7  10       13.25       12.11      1.16 o 
  -2   7  10      285.87      274.77      7.68 o 
  -1   7  10        0.01        0.47      3.49 o 
   0   7  10        0.10        1.75      2.63 o 
   1   7  10        2.18       -1.86      3.73 o 
   2   7  10      137.24      142.51      5.12 o 
   3   7  10       35.02       33.76      1.40 o 
   4   7  10       33.28       36.56      1.63 o 
   5   7  10        0.39       -1.63      4.66 o 
  -6   8  10      201.83      200.72      7.92 o 
  -5   8  10       19.99       19.56      1.40 o 
  -4   8  10      278.33      264.05      8.15 o 
  -3   8  10       11.18        6.05      4.42 o 
  -2   8  10      190.53      184.42      6.75 o 
  -1   8  10      184.80      193.50      6.99 o 
   0   8  10      144.86      148.94      7.57 o 
   1   8  10      440.10      438.23      9.08 o 
   2   8  10       18.23       17.00      1.16 o 
   3   8  10       29.96       31.20      1.40 o 
   4   8  10       11.88       10.71      1.40 o 
   5   8  10        0.01        0.93      1.40 o 
  -6   9  10        6.89        5.82      5.59 o 
  -5   9  10        7.77        8.85      1.40 o 
  -4   9  10        4.57        1.40      4.66 o 
  -3   9  10        2.52        0.23      3.96 o 
  -2   9  10        2.37        0.93      3.73 o 
  -1   9  10      108.88      110.60      4.66 o 
   0   9  10        0.41       -2.80      2.80 o 
   1   9  10        8.58        6.75      1.16 o 
   2   9  10       27.61       24.45      1.40 o 
   3   9  10        4.48        8.85      1.40 o 
   4   9  10        4.19        3.73      5.12 o 
  -5  10  10       66.83       66.13      2.33 o 
  -4  10  10       40.82       43.08      1.63 o 
  -3  10  10       86.59       87.32      3.49 o 
  -2  10  10      159.30      142.51      5.82 o 
  -1  10  10       95.63       87.09      3.73 o 
   0  10  10      412.91      407.01      6.58 o 
   1  10  10        0.05       -0.70      4.19 o 
   2  10  10      129.55      141.11      5.59 o 
   3  10  10      214.22      228.20      8.62 o 
   4  10  10       21.52       21.89      1.63 o 
  -5  11  10       18.39       19.09      1.63 o 
  -4  11  10       15.11       14.90      1.40 o 
  -3  11  10        6.41        0.70      5.12 o 
  -2  11  10       81.41       84.76      3.96 o 
  -1  11  10       18.86       25.38      1.40 o 
   0  11  10        0.02       -2.30      3.21 o 
   1  11  10      144.58      152.29      6.75 o 
   2  11  10      188.35      206.77      8.38 o 
   3  11  10        2.69        4.89      4.89 o 
  -4  12  10       95.49      114.33      4.19 o 
  -3  12  10        4.31        1.40      5.12 o 
  -2  12  10       48.20       53.32      2.10 o 
  -1  12  10       25.94       29.57      1.63 o 
   0  12  10      171.41      202.28      5.94 o 
   1  12  10        0.52        1.63      4.89 o 
   2  12  10        0.66        7.22      4.66 o 
  -2  13  10       22.85       22.82      1.63 o 
  -1  13  10       11.93       10.25      1.63 o 
   0  13  10        6.15        6.41      0.99 o 
   1  13  10       76.10       70.79      3.26 o 
  -7   0  11      106.24      104.32      3.73 o 
  -5   0  11       94.01       97.33      4.19 o 
  -3   0  11       81.36       84.29      3.26 o 
  -1   0  11       36.11       41.68      1.63 o 
   1   0  11       35.28       25.15      1.16 o 
   3   0  11      121.01      112.23      4.42 o 
   5   0  11       37.63       35.63      1.63 o 
  -8   1  11       30.44       28.64      1.86 o 
  -7   1  11        0.26        1.63      5.12 o 
  -6   1  11       18.61       17.93      1.40 o 
  -5   1  11       99.54       95.24      4.89 o 
  -4   1  11        8.60        6.99      3.96 o 
  -3   1  11        0.63        1.16      3.26 o 
  -2   1  11      361.28      327.39      7.22 o 
  -1   1  11      139.29      141.11      5.12 o 
   0   1  11      223.46      189.04     11.18 o 
   1   1  11        0.02        0.23      3.26 o 
   2   1  11      164.77      135.99      5.59 o 
   3   1  11        6.93       17.93      1.16 o 
   4   1  11       53.19       45.64      1.86 o 
   5   1  11        4.77        0.47      4.66 o 
   6   1  11        3.35        7.45      4.89 o 
  -7   2  11       76.64       76.61      3.26 o 
  -6   2  11       66.26       67.53      3.03 o 
  -5   2  11      182.26      178.13      6.99 o 
  -4   2  11      599.18      640.58     10.71 o 
  -3   2  11      302.50      267.78      6.99 o 
  -2   2  11      664.75      654.31      9.55 o 
  -1   2  11      306.87      252.64      6.29 o 
   0   2  11        7.83        9.73      0.81 o 
   1   2  11      130.71      109.44      4.66 o 
   2   2  11        0.68        0.70      0.93 o 
   3   2  11        5.94        8.15      1.16 o 
   4   2  11      156.36      158.11      6.29 o 
   5   2  11       16.81       20.03      1.40 o 
   6   2  11        4.84        7.68      1.63 o 
  -7   3  11       52.77       53.79      2.33 o 
  -6   3  11        8.40        6.99      4.66 o 
  -5   3  11      148.02      154.61      6.52 o 
  -4   3  11       11.60       18.16      1.16 o 
  -3   3  11      590.71      605.88     10.25 o 
  -2   3  11      124.30      111.30      4.89 o 
  -1   3  11      576.16      541.61      8.85 o 
   0   3  11       82.37       80.61      2.29 o 
   1   3  11        2.00        1.86      3.26 o 
   2   3  11       90.62       92.44      3.73 o 
   3   3  11       12.29       12.11      1.16 o 
   4   3  11       21.10       18.40      1.40 o 
   5   3  11        4.04        6.75      4.89 o 
   6   3  11        0.71        2.56      5.36 o 
  -7   4  11        3.79        6.75      1.40 o 
  -5   4  11        3.67        4.42      1.16 o 
  -4   4  11       44.91       44.47      1.40 o 
  -3   4  11       69.48       68.23      3.03 o 
  -2   4  11       38.23       37.72      1.63 o 
  -1   4  11      322.38      304.57      7.22 o 
   0   4  11        6.37        9.45      1.51 o 
   1   4  11      168.11      158.34      5.82 o 
   2   4  11        1.82        6.75      1.16 o 
   3   4  11        9.80        8.85      1.16 o 
   4   4  11       25.73       25.38      1.40 o 
   5   4  11        1.15       -1.86      4.89 o 
  -7   5  11        2.90        6.99      4.89 o 
  -6   5  11       67.00       65.90      2.56 o 
  -5   5  11        6.07        5.82      1.16 o 
  -4   5  11       18.40        7.68      4.66 o 
  -3   5  11       15.51       18.63      1.16 o 
  -2   5  11        7.74        6.29      1.16 o 
  -1   5  11       40.70       40.28      2.10 o 
   0   5  11       12.30       11.16      2.79 o 
   1   5  11       58.35       58.45      2.10 o 
   2   5  11       66.14       68.69      3.03 o 
   3   5  11       51.85       48.67      1.86 o 
   4   5  11       87.22       97.57      4.42 o 
   5   5  11       56.81       56.82      2.79 o 
  -7   6  11       42.24       43.78      2.10 o 
  -6   6  11        1.35        2.10      4.89 o 
  -5   6  11        7.97        6.99      1.40 o 
  -4   6  11        4.38       -0.70      4.19 o 
  -3   6  11      206.06      242.86      7.68 o 
  -2   6  11        6.13        6.99      3.73 o 
  -1   6  11      347.06      303.41      7.92 o 
   0   6  11       12.79       11.18      0.82 o 
   1   6  11       22.02       19.33      1.16 o 
   2   6  11       37.04       37.49      1.40 o 
   3   6  11       44.70       42.61      2.10 o 
   4   6  11        5.72        6.99      4.89 o 
   5   6  11        7.26        8.62      5.36 o 
  -6   7  11       91.99       77.54      3.26 o 
  -5   7  11      103.80      104.78      3.96 o 
  -4   7  11       17.75       13.27      1.40 o 
  -3   7  11      407.48      381.18      9.08 o 
  -2   7  11       82.90       72.18      3.26 o 
  -1   7  11      484.91      479.44      9.78 o 
   0   7  11        0.02       -1.85      2.62 o 
   1   7  11       30.81       28.64      1.40 o 
   2   7  11       30.27       28.18      1.40 o 
   3   7  11       56.28       54.49      2.10 o 
   4   7  11        6.42       -2.10      5.36 o 
   5   7  11        0.01        3.26      4.89 o 
  -6   8  11       65.59       63.10      2.10 o 
  -5   8  11       19.73       17.23      1.40 o 
  -4   8  11       53.67       55.88      2.79 o 
  -3   8  11       86.07       82.66      3.26 o 
  -2   8  11      189.63      194.66      7.22 o 
  -1   8  11        0.36       -3.73      3.73 o 
   0   8  11      212.23      201.07      4.86 o 
   1   8  11        1.21       -0.23      3.73 o 
   2   8  11       25.15       23.52      1.40 o 
   3   8  11        1.56        2.79      4.42 o 
   4   8  11       67.64       72.18      3.03 o 
  -5   9  11        5.16        6.75      4.89 o 
  -4   9  11       11.12        6.75      4.89 o 
  -3   9  11        3.03       -0.93      4.42 o 
  -2   9  11       74.60       69.86      3.49 o 
  -1   9  11       19.20       18.16      1.16 o 
   0   9  11       13.19       16.88      0.82 o 
   1   9  11       25.56       24.92      1.40 o 
   2   9  11       76.98       83.83      3.26 o 
   3   9  11       20.96       25.85      1.63 o 
   4   9  11      105.08      107.11      4.66 o 
  -5  10  11       31.85       32.37      1.63 o 
  -4  10  11       11.31        6.29      5.12 o 
  -3  10  11        8.98        7.45      4.89 o 
  -2  10  11        0.68       -0.23      1.40 o 
  -1  10  11       47.91       58.45      2.33 o 
   0  10  11       44.62       45.24      3.61 o 
   1  10  11      113.43      158.57      5.12 o 
   2  10  11        8.28        9.55      1.40 o 
   3  10  11       49.89       52.86      3.03 o 
  -4  11  11       18.95       23.29      1.63 o 
  -3  11  11       41.05       48.67      2.10 o 
  -2  11  11        0.52       -4.42      4.66 o 
  -1  11  11       28.98       28.41      1.40 o 
   0  11  11       89.39       98.31      2.80 o 
   1  11  11       24.89       31.20      1.63 o 
   2  11  11      146.47      156.94      6.52 o 
  -3  12  11       70.78       80.57      3.26 o 
  -2  12  11       21.73       21.66      1.63 o 
  -1  12  11       43.26       43.31      1.63 o 
   0  12  11        1.91       -1.07      3.54 o 
   1  12  11        0.13        6.52      4.66 o 
  -6   0  12       50.53       49.60      2.10 o 
  -4   0  12      138.38      139.94      6.05 o 
  -2   0  12        0.84        6.05      3.73 o 
   0   0  12      101.64       70.98      3.73 o 
   2   0  12      828.85      752.35     11.41 o 
   4   0  12      251.49      256.37      8.38 o 
  -7   1  12       18.67       19.09      1.63 o 
  -6   1  12       70.41       70.55      3.49 o 
  -5   1  12      161.09      157.87      6.75 o 
  -4   1  12       21.27       19.56      1.40 o 
  -3   1  12       98.40      106.65      4.66 o 
  -2   1  12       25.34       19.09      1.16 o 
  -1   1  12      355.32      341.83      7.92 o 
   0   1  12      840.56      806.20     21.31 o 
   1   1  12       61.79       54.49      2.33 o 
   2   1  12      206.93      182.56      6.75 o 
   3   1  12      131.46      120.62      5.59 o 
   4   1  12        1.04       -1.63      4.66 o 
   5   1  12       21.18       21.19      1.63 o 
  -7   2  12       83.30       82.66      3.49 o 
  -6   2  12        7.08        6.99      5.12 o 
  -5   2  12      180.97      166.02      6.52 o 
  -4   2  12        1.12       -1.16      4.42 o 
  -3   2  12       12.83       11.41      1.16 o 
  -2   2  12       21.85       19.79      1.16 o 
  -1   2  12      216.63      202.35      6.52 o 
   0   2  12        4.26        4.50      2.45 o 
   1   2  12      127.28      138.55      5.36 o 
   3   2  12       20.47       21.19      1.16 o 
   4   2  12        1.13        5.82      4.42 o 
   5   2  12       13.79        9.08      5.36 o 
  -7   3  12       26.02       21.42      1.63 o 
  -6   3  12       60.54       55.88      2.10 o 
  -5   3  12      269.84      256.84      8.15 o 
  -4   3  12       28.29       31.44      1.40 o 
  -3   3  12     1039.81     1059.71     13.74 o 
  -2   3  12       84.02       87.55      3.49 o 
  -1   3  12       17.99       17.00      1.16 o 
   0   3  12       16.78       16.82      0.93 o 
   1   3  12      261.18      239.84      6.99 o 
   2   3  12       25.36       25.15      1.16 o 
   3   3  12        2.19       -2.10      3.96 o 
   4   3  12       13.03       13.27      1.40 o 
   5   3  12       24.02       27.01      1.63 o 
  -7   4  12        1.75       -3.49      5.59 o 
  -6   4  12        7.59        5.59      5.12 o 
  -5   4  12        2.86        3.49      1.40 o 
  -4   4  12        2.41        5.82      3.96 o 
  -3   4  12      101.97      104.08      4.19 o 
  -2   4  12      103.53      109.21      5.59 o 
  -1   4  12      357.15      377.22      8.62 o 
   0   4  12        4.28        4.25      0.93 o 
   1   4  12       27.19       26.78      1.16 o 
   2   4  12      126.82      121.32      5.36 o 
   3   4  12      100.78       96.17      3.96 o 
   4   4  12       48.76       49.36      2.56 o 
   5   4  12       60.40       62.64      2.79 o 
  -7   5  12        3.49        9.55      5.36 o 
  -6   5  12       16.53       16.30      1.63 o 
  -5   5  12        2.58        1.63      4.42 o 
  -4   5  12        1.63       -0.70      3.96 o 
  -3   5  12        0.07        3.96      3.96 o 
  -2   5  12        0.91        5.82      3.96 o 
  -1   5  12       58.50       57.28      2.33 o 
   0   5  12      183.73      182.94      8.38 o 
   1   5  12       40.22       39.58      1.40 o 
   2   5  12        0.02        5.12      3.96 o 
   3   5  12        2.28        5.59      4.19 o 
   4   5  12       21.74       21.89      1.40 o 
   5   5  12       26.65       25.15      1.63 o 
  -6   6  12        6.46        7.22      1.40 o 
  -5   6  12       23.42       21.42      1.40 o 
  -4   6  12       33.43       44.71      1.86 o 
  -3   6  12       93.61       94.77      3.96 o 
  -2   6  12      321.24      313.19      7.92 o 
  -1   6  12        1.05       -0.47      3.73 o 
   0   6  12      103.48       93.51      2.88 o 
   1   6  12       47.23       51.93      2.10 o 
   2   6  12       22.62       24.45      1.40 o 
   3   6  12       15.49       16.77      1.40 o 
   4   6  12        5.00       -3.26      5.12 o 
  -6   7  12       17.92       17.46      1.63 o 
  -5   7  12      100.68       90.81      3.49 o 
  -4   7  12      206.03      204.21      7.92 o 
  -3   7  12       35.57       32.37      1.63 o 
  -2   7  12       33.50       32.13      1.40 o 
  -1   7  12       16.87       16.07      1.16 o 
   0   7  12        4.93        4.42      2.80 o 
   1   7  12        0.00        3.73      3.73 o 
   2   7  12       45.64       48.20      1.63 o 
   3   7  12       16.26       17.46      1.40 o 
   4   7  12       34.33       33.30      1.63 o 
  -5   8  12        5.86        7.45      5.12 o 
  -4   8  12       47.08       44.24      1.86 o 
  -2   8  12      109.48      105.48      3.73 o 
  -1   8  12        3.04        4.19      3.96 o 
   0   8  12      126.08      129.65      3.70 o 
   1   8  12        0.71        6.52      3.96 o 
   2   8  12       10.02       12.81      1.40 o 
   3   8  12       26.67       27.24      1.63 o 
   4   8  12       22.73       22.59      1.63 o 
  -5   9  12      156.67      156.71      6.29 o 
  -4   9  12      168.55      166.96      6.99 o 
  -3   9  12      103.46      109.21      4.19 o 
  -2   9  12       75.45       82.43      3.49 o 
  -1   9  12        2.07       -0.47      4.42 o 
   0   9  12        0.02        0.23      4.31 o 
   1   9  12       74.92       73.81      3.26 o 
   2   9  12        2.36        1.86      4.66 o 
   3   9  12       52.40       56.12      2.10 o 
  -4  10  12        0.02        0.47      4.89 o 
  -3  10  12       15.90       13.04      1.40 o 
  -2  10  12       60.40       63.57      2.79 o 
  -1  10  12        0.95        1.40      4.66 o 
   0  10  12      139.41      161.65      4.60 o 
   1  10  12        2.79        5.36      5.12 o 
   2  10  12      129.58      159.27      5.82 o 
  -3  11  12       63.40       82.90      3.26 o 
  -2  11  12       17.92       19.56      1.63 o 
  -1  11  12      132.01      143.20      6.29 o 
   0  11  12       16.17       17.91      1.28 o 
   1  11  12       62.97       64.03      2.79 o 
  -7   0  13      250.85      262.19      9.55 o 
  -5   0  13      117.71      108.28      4.42 o 
  -3   0  13      125.59      109.67      5.12 o 
  -1   0  13        0.05        1.86      3.49 o 
   1   0  13      279.76      255.90      7.45 o 
   3   0  13        5.09        7.68      4.19 o 
   5   0  13       15.22       20.03      1.63 o 
  -7   1  13       65.70       67.29      2.56 o 
  -6   1  13        0.26        2.33      4.89 o 
  -5   1  13       65.01       61.94      2.56 o 
  -4   1  13       22.00       22.59      1.63 o 
  -3   1  13        0.82        4.89      3.73 o 
  -2   1  13       25.88       20.26      1.16 o 
  -1   1  13       50.91       47.97      1.40 o 
   0   1  13      360.73      302.44      5.43 o 
   1   1  13       24.18       23.98      1.16 o 
   2   1  13       57.76       50.53      2.33 o 
   3   1  13       88.34       84.06      3.03 o 
   4   1  13       16.32       14.67      1.40 o 
   5   1  13        0.60        0.23      5.36 o 
  -7   2  13      102.75      101.06      3.73 o 
  -6   2  13        7.49        5.12      5.12 o 
  -5   2  13       58.05       56.82      2.10 o 
  -4   2  13       18.99       20.49      1.40 o 
  -3   2  13       50.48       51.69      1.86 o 
  -2   2  13      617.64      550.23      9.78 o 
  -1   2  13      213.63      193.03      6.52 o 
   0   2  13       64.39       50.27      1.98 o 
   1   2  13        1.78        2.56      1.16 o 
   2   2  13        1.17        2.10      4.19 o 
   3   2  13       56.28       60.54      2.79 o 
   4   2  13       11.49       10.71      1.40 o 
   5   2  13       10.22       12.57      1.63 o 
  -6   3  13       44.00       38.42      1.63 o 
  -5   3  13        4.71        2.10      4.89 o 
  -4   3  13      126.69      126.90      5.12 o 
  -3   3  13        2.00        5.82      3.96 o 
  -2   3  13        0.59       -0.23      3.73 o 
  -1   3  13       18.90       19.79      1.16 o 
   0   3  13      134.07      132.28      3.78 o 
   1   3  13       83.41       83.36      3.73 o 
   2   3  13        3.92       -0.70      4.19 o 
   3   3  13       25.13       27.94      1.63 o 
   4   3  13        9.58        9.08      5.12 o 
  -6   4  13        4.64       -5.82      5.82 o 
  -5   4  13        5.10       -3.49      4.89 o 
  -4   4  13        0.52       -1.63      4.42 o 
  -3   4  13       25.33       23.75      1.40 o 
  -2   4  13        1.45        2.79      3.49 o 
  -1   4  13        5.10        5.82      3.49 o 
   0   4  13       24.09       23.38      0.89 o 
   1   4  13      111.79      112.00      4.19 o 
   2   4  13       68.82       67.76      2.79 o 
   3   4  13        2.52        7.22      4.42 o 
   4   4  13        0.62        4.42      4.89 o 
  -6   5  13       38.19       35.63      1.63 o 
  -5   5  13        5.01        1.86      5.12 o 
  -4   5  13       53.46       53.79      2.56 o 
  -3   5  13        7.34        7.45      1.16 o 
  -2   5  13       50.89       51.93      2.33 o 
  -1   5  13      175.75      163.70      6.75 o 
   0   5  13       21.74       20.29      1.75 o 
   1   5  13       75.72       72.65      3.26 o 
   2   5  13        0.25        1.86      4.19 o 
   3   5  13        0.00       -1.40      4.66 o 
   4   5  13       36.46       34.00      1.63 o 
  -6   6  13      111.73      110.60      4.66 o 
  -5   6  13       12.93        8.15      5.36 o 
  -4   6  13        8.31        6.75      1.40 o 
  -3   6  13       25.64       22.59      1.40 o 
  -2   6  13       12.71       11.64      1.16 o 
  -1   6  13       11.56       11.64      1.16 o 
   0   6  13       10.77       10.73      0.82 o 
   1   6  13       23.40       22.59      1.40 o 
   2   6  13       53.19       54.02      2.56 o 
   3   6  13        0.41       -1.86      4.66 o 
   4   6  13       55.36       59.84      2.79 o 
  -5   7  13       28.97       26.08      1.63 o 
  -4   7  13       65.06       67.99      3.03 o 
  -3   7  13        0.82        3.03      4.42 o 
  -2   7  13       25.22       26.08      1.40 o 
  -1   7  13       30.67       34.23      1.40 o 
   0   7  13        6.52        6.39      2.56 o 
   1   7  13      194.01      194.66      7.68 o 
   2   7  13      101.53      104.78      4.66 o 
   3   7  13        6.43        6.75      1.40 o 
  -5   8  13       50.81       53.79      2.56 o 
  -4   8  13        1.34       -1.86      4.89 o 
  -3   8  13        0.01        4.89      4.66 o 
  -2   8  13       39.85       48.20      1.86 o 
  -1   8  13       50.57       48.90      1.86 o 
   0   8  13      108.14      112.21      2.88 o 
   1   8  13       37.47       36.79      1.63 o 
   2   8  13       92.60       86.85      3.96 o 
   3   8  13       21.41       23.75      1.63 o 
  -4   9  13        4.54        7.22      5.12 o 
  -3   9  13       13.43       13.74      1.63 o 
  -2   9  13       20.43       29.34      1.63 o 
  -1   9  13        0.71       -0.93      4.89 o 
   0   9  13       59.24       66.97      2.56 o 
   1   9  13       49.44       53.32      2.33 o 
   2   9  13       64.26       72.18      2.79 o 
  -3  10  13        0.03       -5.12      5.36 o 
  -2  10  13        0.85        5.82      4.89 o 
  -1  10  13        1.24        2.10      4.66 o 
   0  10  13        9.58        8.09      1.35 o 
   1  10  13        2.10        6.99      4.89 o 
  -6   0  14       41.29       47.27      1.86 o 
  -4   0  14       13.99       14.90      1.40 o 
  -2   0  14       33.93       33.53      1.40 o 
   0   0  14        5.81        2.31      3.73 o 
   2   0  14       50.14       51.93      1.86 o 
   4   0  14       29.46       28.18      1.63 o 
  -6   1  14        0.01        0.23      5.36 o 
  -5   1  14        3.47        3.03      4.66 o 
  -4   1  14       89.49       88.02      3.73 o 
  -3   1  14        0.97       -3.26      4.19 o 
  -2   1  14       32.96       29.11      1.40 o 
  -1   1  14        2.63        0.70      3.96 o 
   0   1  14       24.10       19.93      1.63 o 
   1   1  14       34.78       35.16      1.40 o 
   2   1  14        5.94        6.75      4.42 o 
   3   1  14        1.67       -3.03      4.89 o 
   4   1  14       49.74       50.30      2.56 o 
  -6   2  14       40.25       42.61      2.10 o 
  -5   2  14       30.15       31.44      1.63 o 
  -4   2  14      210.86      237.04      8.38 o 
  -3   2  14        4.99        5.59      1.16 o 
  -2   2  14      181.43      198.62      6.29 o 
  -1   2  14       17.19       18.86      1.16 o 
   0   2  14        4.10        2.18      1.86 o 
   1   2  14        6.71        6.05      3.96 o 
   2   2  14       39.35       40.98      1.86 o 
   3   2  14       34.28       33.76      1.63 o 
   4   2  14       32.80       34.46      1.63 o 
  -6   3  14        3.88        0.00      5.59 o 
  -5   3  14        0.14        5.36      4.89 o 
  -4   3  14      115.22      105.02      4.66 o 
  -3   3  14       35.63       44.94      1.63 o 
  -2   3  14       49.01       46.10      1.63 o 
  -1   3  14        0.84        1.16      4.19 o 
   0   3  14      139.72      125.74      3.79 o 
   1   3  14        6.38        4.66      4.19 o 
   2   3  14      144.19      139.94      5.82 o 
   3   3  14       14.61       14.44      1.63 o 
   4   3  14       19.57       23.05      1.63 o 
  -6   4  14        1.12       -5.82      5.82 o 
  -5   4  14       12.47        2.79      5.36 o 
  -4   4  14        4.15        5.12      4.42 o 
  -3   4  14       21.43       22.12      1.40 o 
  -2   4  14        1.42       -4.42      4.42 o 
  -1   4  14       26.84       29.11      1.40 o 
   0   4  14       37.10       36.75      1.23 o 
   1   4  14        0.46        2.10      4.19 o 
   2   4  14        7.97        3.96      1.40 o 
   3   4  14        5.86        2.10      5.12 o 
  -5   5  14        0.37       -0.70      5.12 o 
  -4   5  14        0.03        0.93      4.66 o 
  -3   5  14        1.53        3.26      4.66 o 
  -2   5  14       18.40       18.40      1.40 o 
  -1   5  14       95.23       92.21      3.49 o 
   0   5  14       66.20       64.53      2.91 o 
   1   5  14      101.47      116.19      4.66 o 
   2   5  14       27.99       28.64      1.63 o 
   3   5  14      241.47      252.41      9.08 o 
  -5   6  14       23.64       25.85      1.63 o 
  -4   6  14        0.73        1.40      4.66 o 
  -3   6  14        0.92       -1.63      4.66 o 
  -2   6  14       15.43       16.30      1.40 o 
  -1   6  14        2.44        3.26      4.42 o 
   0   6  14       58.61       55.19      2.79 o 
   1   6  14        3.07       -4.19      4.66 o 
   3   6  14        3.94        1.40      5.12 o 
  -4   7  14      143.29      158.34      6.75 o 
  -3   7  14        2.82        2.10      5.12 o 
  -2   7  14       15.34       19.56      1.63 o 
  -1   7  14        1.82        6.29      4.66 o 
   0   7  14       48.58       52.75      2.10 o 
   1   7  14       22.87       27.94      1.63 o 
   2   7  14       42.26       42.15      1.86 o 
  -4   8  14        0.63       -1.16      5.12 o 
  -3   8  14       57.78       67.76      2.56 o 
  -2   8  14       15.08       16.53      1.63 o 
  -1   8  14       22.83       25.15      1.63 o 
   0   8  14        2.04       -3.54      3.54 o 
   1   8  14        6.18        8.15      1.40 o 
  -3   9  14       19.28       22.59      1.63 o 
  -2   9  14       14.95        7.68      4.89 o 
  -1   9  14       58.17       62.17      3.26 o 
   0   9  14       21.82       20.98      1.15 o 
  -5   0  15        3.90        4.89      5.36 o 
  -3   0  15       71.25       95.24      2.79 o 
  -1   0  15        0.18       -0.23      4.42 o 
   1   0  15       11.03        8.38      1.40 o 
   3   0  15        3.54       -1.16      5.12 o 
  -5   1  15        0.98        6.29      4.89 o 
  -4   1  15        0.02       -4.42      4.89 o 
  -3   1  15        7.20        7.68      1.40 o 
  -2   1  15       66.85       69.62      2.79 o 
  -1   1  15       17.12       11.64      1.40 o 
   0   1  15        0.40       -0.81      3.61 o 
   1   1  15        4.19        2.10      1.40 o 
   2   1  15        0.59        4.19      4.66 o 
   3   1  15       44.77       45.87      2.56 o 
  -5   2  15        0.13       -5.36      5.36 o 
  -4   2  15       47.93       55.65      2.10 o 
  -3   2  15       10.38        6.75      4.89 o 
  -2   2  15       90.51       86.39      3.73 o 
  -1   2  15       54.76       59.84      2.33 o 
   0   2  15       23.09       19.70      1.63 o 
   1   2  15       37.11       40.75      1.63 o 
   2   2  15       52.67       54.02      2.56 o 
   3   2  15        2.70        6.29      4.89 o 
  -5   3  15       39.14       36.09      1.63 o 
  -4   3  15        1.88        0.70      1.40 o 
  -3   3  15       11.92        8.15      1.40 o 
  -2   3  15        3.87        4.42      4.66 o 
  -1   3  15        2.00        2.10      4.42 o 
   0   3  15       74.65       73.18      2.29 o 
   1   3  15        9.21        3.73      4.89 o 
   2   3  15        2.16        4.66      4.89 o 
   3   3  15       21.82       20.49      1.63 o 
  -5   4  15       24.00       27.48      1.63 o 
  -4   4  15        0.92       -4.66      5.12 o 
  -3   4  15       64.62       67.53      3.26 o 
  -2   4  15        3.21        0.93      5.12 o 
  -1   4  15       69.92       74.98      3.03 o 
   0   4  15        0.81        2.60      1.33 o 
   1   4  15      109.12      115.49      5.12 o 
   2   4  15        0.09        1.16      4.89 o 
  -4   5  15        4.41        7.92      4.89 o 
  -3   5  15        3.04       -5.36      5.36 o 
  -2   5  15       57.70       52.62      2.10 o 
  -1   5  15        7.46        6.99      5.12 o 
   0   5  15       11.96       14.55      0.99 o 
   1   5  15       13.15       10.48      1.40 o 
   2   5  15      107.25      115.03      4.66 o 
  -4   6  15        2.86        3.26      5.36 o 
  -3   6  15      133.89      132.03      5.36 o 
  -2   6  15        0.02        1.63      4.66 o 
  -1   6  15      113.75      118.39      3.61 o 
   0   6  15        2.31       -2.10      3.46 o 
   1   6  15       29.65       32.60      1.63 o 
  -3   7  15       38.43       45.64      2.10 o 
  -2   7  15        1.33       -5.12      5.12 o 
  -1   7  15       10.05       10.01      1.40 o 
   0   7  15       13.64       15.45      6.29 o 
   1   7  15        4.52        6.05      1.40 o 
  -2   8  15      219.06      255.21      9.31 o 
  -1   8  15        0.28       -0.70      4.89 o 
  -4   0  16       63.41       62.17      2.33 o 
  -2   0  16       23.64       24.45      1.63 o 
   0   0  16       46.49       48.38      1.75 o 
   2   0  16      173.71      184.65      8.15 o 
  -4   1  16       42.44       42.84      2.33 o 
  -3   1  16       31.16       31.44      2.10 o 
  -2   1  16       76.74       76.84      3.49 o 
  -1   1  16       13.53        6.99      5.12 o 
   0   1  16       20.48       17.24      0.99 o 
   1   1  16       59.43       72.18      3.03 o 
   2   1  16       31.46       29.81      1.63 o 
  -4   2  16       20.83       21.66      1.63 o 
  -3   2  16        6.34        9.55      1.40 o 
  -2   2  16       32.12       34.93      1.63 o 
  -1   2  16       37.36       44.24      1.86 o 
   0   2  16        2.30        1.16      3.46 o 
   1   2  16       15.86       17.23      1.63 o 
   2   2  16       12.39        7.92      5.82 o 
  -4   3  16        1.64        5.12      4.89 o 
  -3   3  16        1.76        3.26      4.66 o 
  -2   3  16       23.11       26.08      1.63 o 
  -1   3  16       30.81       34.69      1.63 o 
   0   3  16       99.66       99.92      2.96 o 
   1   3  16       21.77       26.31      1.63 o 
  -3   4  16        0.12       -4.89      4.89 o 
  -2   4  16        3.30        4.42      4.89 o 
  -1   4  16        0.37        0.70      4.89 o 
   0   4  16       34.46       36.17      2.10 o 
   1   4  16        0.58       -2.56      5.36 o 
  -3   5  16        0.05       -3.49      5.12 o 
  -2   5  16       15.68       15.83      1.63 o 
  -1   5  16        9.38        9.78      1.40 o 
   0   5  16       11.19        5.52      3.78 o 
  -2   6  16        2.43       -0.23      5.12 o 
  -1   6  16        7.97        7.68      1.63 o 
  -3   0  17       51.58       59.61      2.10 o 
  -1   0  17       81.21       81.96      3.96 o 
  -2   1  17       34.64       38.19      1.63 o 
  -1   1  17        6.86        5.36      5.12 o 
   0   1  17      179.48      188.33      5.35 o 
  -2   2  17        5.67        6.75      1.63 o 
  -1   2  17        3.84       -5.82      5.82 o 
                                                 
